# Supplementary material for: N-(4-Meth­oxy­phen­yl)-N′-(5-nitro-1,3-thia­zol-2-yl)urea
Source: Acta Crystallogr Sect E Struct Rep Online. 2010 Aug 18;66(Pt 9):o2339. doi: 10.1107/S1600536810032186 (PMC3008116; doi:10.1107/S1600536810032186)
Supplement: Supplementary file 2 [file e-66-o2339-Isup2.hkl]

# 
# h,k,l, Fc-squared, Fo-squared, sigma(Fo-squared) and status flag 
# 
data_I
_shelx_title ' k10101 in P2(1)/n' 
_shelx_refln_list_code          4 
_shelx_F_calc_maximum      146.04 
_exptl_crystal_F_000       608.00 
_reflns_d_resolution_high  0.7705 
 
loop_ 
 _symmetry_equiv_pos_as_xyz 
 'x, y, z' 
 '-x+1/2, y+1/2, -z+1/2' 
 '-x, -y, -z' 
 'x-1/2, -y-1/2, z-1/2' 
 
_cell_length_a     6.8740 
_cell_length_b    12.5840 
_cell_length_c    14.6861 
_cell_angle_alpha  90.000 
_cell_angle_beta  101.622 
_cell_angle_gamma  90.000 
 
_shelx_F_squared_multiplier     1.000 
 
loop_ 
 _refln_index_h 
 _refln_index_k 
 _refln_index_l 
 _refln_F_squared_calc 
 _refln_F_squared_meas 
 _refln_F_squared_sigma 
 _refln_observed_status 
   2   0   0     3583.38     3456.48     72.62 o 
   4   0   0      195.61      181.91     10.62 o 
   6   0   0      214.69      230.40     21.75 o 
   8   0   0      605.82      804.29     60.93 o 
   1   1   0        6.50        8.03      1.20 o 
   3   1   0      253.01      240.70      5.50 o 
   4   1   0      105.63       99.82      4.71 o 
   5   1   0       40.08       33.98      5.14 o 
   6   1   0      216.02      240.45     17.50 o 
   7   1   0        6.50        0.08      7.93 o 
   8   1   0       28.74       29.55     20.12 o 
   0   2   0      795.85      727.03     20.14 o 
   1   2   0      163.25      133.40      3.68 o 
   2   2   0        6.31        8.10      2.98 o 
   3   2   0       47.66       46.50      2.95 o 
   4   2   0     3146.48     3352.94     52.26 o 
   5   2   0       44.46       43.81      3.58 o 
   6   2   0        0.78       -2.50      4.46 o 
   7   2   0       21.29        6.60     17.48 o 
   8   2   0       20.91       10.25     19.11 o 
   1   3   0      548.92      517.43     11.86 o 
   2   3   0      244.41      239.09      6.86 o 
   3   3   0      690.48      618.05     14.46 o 
   4   3   0      358.89      356.12      9.46 o 
   5   3   0      200.79      190.18      6.76 o 
   6   3   0        0.34        5.53      4.51 o 
   7   3   0       69.39       64.72     13.64 o 
   8   3   0       91.85       98.67     25.20 o 
   0   4   0      240.08      253.33      9.45 o 
   1   4   0      284.86      219.23      6.17 o 
   2   4   0      458.14      444.68     10.49 o 
   3   4   0        1.48        1.89      2.62 o 
   4   4   0      324.00      337.74     11.10 o 
   5   4   0      859.30      885.48     19.62 o 
   6   4   0        7.22        3.82      5.08 o 
   7   4   0       50.91       45.84     11.18 o 
   8   4   0       15.79        9.55     15.51 o 
   1   5   0       13.53        5.23      2.20 o 
   2   5   0      737.54      736.57     16.28 o 
   3   5   0      647.89      638.14     17.73 o 
   4   5   0      159.71      164.58      8.20 o 
   5   5   0        4.11        8.36      3.89 o 
   6   5   0       37.03       29.39      5.00 o 
   7   5   0      156.37      161.78     17.55 o 
   8   5   0        8.19      -10.02     14.06 o 
   0   6   0    12256.26    12877.13    357.44 o 
   1   6   0      413.74      486.48     12.23 o 
   2   6   0      522.14      573.37     13.92 o 
   3   6   0      313.60      303.06     10.53 o 
   4   6   0        6.63        9.83      4.45 o 
   5   6   0       98.77       91.98      7.62 o 
   6   6   0        5.83        4.85      5.39 o 
   7   6   0        0.19       -1.83     10.90 o 
   8   6   0      294.92      299.31     27.82 o 
   1   7   0      132.61      163.20      6.85 o 
   2   7   0     2226.98     2345.61     46.40 o 
   3   7   0        1.85        0.64      3.69 o 
   4   7   0       29.40       34.77      5.21 o 
   5   7   0       15.09       10.60      6.53 o 
   6   7   0      523.27      579.69     41.79 o 
   7   7   0        0.65       -4.30     14.56 o 
   0   8   0      394.26      336.68     17.24 o 
   1   8   0        2.80        7.44      3.21 o 
   2   8   0        1.79        0.54      3.43 o 
   3   8   0      141.72      123.96      7.66 o 
   4   8   0     1819.32     2034.46     54.27 o 
   5   8   0        0.00       -5.68      8.82 o 
   6   8   0        0.51        1.02      9.22 o 
   7   8   0       20.05       17.25     15.34 o 
   1   9   0       28.99       25.13      4.15 o 
   2   9   0      761.19      716.81     19.95 o 
   3   9   0      157.30      162.01      8.97 o 
   4   9   0      109.65      114.85     10.54 o 
   5   9   0        0.37       -1.66      7.29 o 
   6   9   0        1.62      -11.98     11.98 o 
   7   9   0       10.96      -11.06     33.70 o 
   0  10   0     1050.11      974.62     33.86 o 
   1  10   0      330.92      338.74     12.27 o 
   2  10   0      249.85      283.41     12.04 o 
   3  10   0       79.24       68.41      8.16 o 
   4  10   0      208.11      206.00     15.56 o 
   5  10   0       71.26       55.34     14.38 o 
   6  10   0        1.69       -6.36     11.89 o 
   1  11   0      715.74      716.11     21.16 o 
   2  11   0       26.52       22.14      7.80 o 
   3  11   0      228.32      269.19     25.49 o 
   4  11   0        1.25        8.91      8.54 o 
   5  11   0        0.33        1.28     10.90 o 
   6  11   0       16.06        6.56     12.74 o 
   0  12   0        7.15        7.32      9.35 o 
   1  12   0      686.02      750.48     31.20 o 
   2  12   0       32.45       20.06     21.73 o 
   3  12   0       93.36       88.88     13.80 o 
   4  12   0       14.73       -2.39     10.55 o 
   5  12   0      153.38      151.00     18.02 o 
   1  13   0       37.87       29.34     11.54 o 
   2  13   0        0.16       -3.36      8.59 o 
   3  13   0      382.56      395.91     26.10 o 
   4  13   0       87.21       45.34     27.84 o 
   5  13   0       58.75       55.77     14.59 o 
   0  14   0      227.61      236.55     25.39 o 
   1  14   0      104.51      107.61     15.65 o 
   2  14   0       86.57       49.06     12.12 o 
   3  14   0        9.76       19.42     11.39 o 
   4  14   0       34.86       47.52     20.15 o 
   1  15   0       30.29       25.19     11.50 o 
   2  15   0      293.83      325.91     26.03 o 
   3  15   0        9.88       17.54     15.18 o 
   0  16   0      343.99      312.17     33.24 o 
   1  16   0       25.29       44.10     16.19 o 
  -7   0   1       58.29       44.84     14.54 o 
  -5   0   1       76.18       71.19     10.74 o 
  -3   0   1     1688.14     1687.56     48.50 o 
  -1   0   1     1655.02     1527.30     38.94 o 
   1   0   1     1684.49     1610.90     35.49 o 
   3   0   1      322.08      353.55     11.39 o 
   5   0   1       43.24       36.46      6.44 o 
   7   0   1        3.84      -10.58     10.58 o 
  -8   1   1       32.27       11.28     11.52 o 
  -7   1   1       10.24        5.06     10.16 o 
  -6   1   1       23.89       13.27      7.65 o 
  -5   1   1       63.19       65.45      8.55 o 
  -4   1   1       20.43       20.01      2.75 o 
  -3   1   1       56.63       62.98      3.80 o 
  -2   1   1    21329.09    19539.09    636.32 o 
  -1   1   1     4101.71     3747.15     65.16 o 
   1   1   1     2695.15     2607.14     41.66 o 
   2   1   1     4219.94     4208.40     66.26 o 
   3   1   1      483.12      525.04     10.25 o 
   4   1   1      313.69      283.57      7.27 o 
   5   1   1       38.79       38.01      5.35 o 
   6   1   1      223.05      240.56     15.95 o 
   7   1   1      127.74      142.29     15.74 o 
   8   1   1        3.14       11.10     12.67 o 
  -8   2   1       11.25       -7.33     15.07 o 
  -7   2   1       24.76       22.35      9.60 o 
  -6   2   1      607.07      669.86     22.38 o 
  -5   2   1      327.76      329.12     10.43 o 
  -4   2   1     4110.78     4283.83     70.28 o 
  -3   2   1      403.02      384.89      9.93 o 
  -2   2   1     2693.80     2744.86     50.77 o 
  -1   2   1      816.62      842.38     17.08 o 
   0   2   1     1718.60     1638.57     30.46 o 
   1   2   1      941.84      835.85     16.55 o 
   2   2   1     1783.66     1662.04     29.32 o 
   3   2   1      370.63      382.60     12.05 o 
   4   2   1     1273.54     1311.37     22.33 o 
   5   2   1       63.76       60.70      4.48 o 
   6   2   1      127.05      116.24     11.40 o 
   7   2   1       26.73        6.37      8.54 o 
   8   2   1        8.73       20.27     14.18 o 
  -8   3   1      165.26      173.23     19.24 o 
  -7   3   1       94.35       95.02      9.08 o 
  -6   3   1     1099.32     1205.89     35.78 o 
  -5   3   1      128.09      133.36      5.30 o 
  -4   3   1        6.25        4.72      1.86 o 
  -3   3   1      174.33      162.00      6.45 o 
  -2   3   1      477.49      473.17     11.19 o 
  -1   3   1      186.74      139.79      4.33 o 
   0   3   1       55.95       59.00      3.46 o 
   1   3   1     1664.17     1716.16     32.36 o 
   2   3   1      981.12      972.26     20.32 o 
   3   3   1      557.88      556.22     11.94 o 
   4   3   1      787.79      806.35     15.90 o 
   5   3   1       51.04       46.64      3.95 o 
   6   3   1       46.00       35.52     12.78 o 
   7   3   1       21.41       24.10     10.91 o 
   8   3   1       30.38       10.98     31.64 o 
  -8   4   1       43.63       42.13     14.26 o 
  -7   4   1       32.70       25.95      7.38 o 
  -6   4   1      169.75      178.87      8.16 o 
  -5   4   1       50.36       40.40      3.76 o 
  -4   4   1      604.09      644.10     17.20 o 
  -3   4   1       61.41       56.06      4.69 o 
  -2   4   1        1.31        0.17      3.24 o 
  -1   4   1      142.31      125.90      4.54 o 
   0   4   1       15.04       17.12      1.94 o 
   1   4   1      163.17      138.44      6.02 o 
   2   4   1     2032.67     2022.46     38.49 o 
   3   4   1      192.61      185.58      6.76 o 
   4   4   1       27.24       25.01      3.49 o 
   5   4   1        2.00       -1.18      3.13 o 
   6   4   1       20.69       19.37      5.11 o 
   7   4   1      227.51      246.78     21.29 o 
   8   4   1        6.23        3.12     13.48 o 
  -8   5   1        4.60       -7.50     29.90 o 
  -7   5   1       13.34       16.93     18.41 o 
  -6   5   1        3.83       -1.33      4.16 o 
  -5   5   1      138.06      119.05      8.58 o 
  -4   5   1      844.00      951.07     22.97 o 
  -3   5   1       91.64      103.36      5.88 o 
  -2   5   1     2771.41     2943.90     54.63 o 
  -1   5   1     1664.74     1589.76     31.19 o 
   0   5   1     2030.71     1899.17     36.54 o 
   1   5   1     1079.15     1139.33     23.72 o 
   2   5   1       11.65       14.58      3.48 o 
   3   5   1      486.03      501.47     13.40 o 
   4   5   1      273.51      249.64      8.86 o 
   5   5   1       75.85       66.90      5.86 o 
   6   5   1        1.44       -4.62      4.62 o 
   7   5   1        9.34       23.13     11.14 o 
   8   5   1      127.35      136.09     21.81 o 
  -8   6   1       97.82      104.96     18.66 o 
  -7   6   1       59.25       81.11     16.67 o 
  -6   6   1      173.10      202.54     10.65 o 
  -5   6   1        1.35        9.00     10.71 o 
  -4   6   1       93.04       89.79      6.87 o 
  -3   6   1     1081.47     1168.36     25.07 o 
  -2   6   1     1890.94     2045.56     39.60 o 
  -1   6   1        8.83        4.82      2.74 o 
   0   6   1     2662.36     2858.46     53.20 o 
   1   6   1     1027.40     1012.57     21.99 o 
   2   6   1     1662.12     1926.19     37.27 o 
   3   6   1      413.75      466.88     13.43 o 
   4   6   1      114.84      115.06      8.85 o 
   5   6   1      121.99      100.94      9.31 o 
   6   6   1       98.56      106.68      7.89 o 
   7   6   1       19.06       -3.05     11.93 o 
   8   6   1       84.02       44.73     15.57 o 
  -7   7   1        6.30        5.05     14.11 o 
  -6   7   1      101.11      100.37     12.27 o 
  -5   7   1      281.02      298.61     18.12 o 
  -4   7   1      850.70      942.53     25.55 o 
  -3   7   1      743.68      751.67     23.97 o 
  -2   7   1      135.45      114.98      6.56 o 
  -1   7   1     1076.15     1054.53     25.18 o 
   0   7   1      847.99      899.69     20.26 o 
   1   7   1      390.55      353.97     14.21 o 
   2   7   1     2656.01     2968.72     59.18 o 
   3   7   1       64.44       54.90      5.21 o 
   4   7   1      120.57      114.88      7.42 o 
   5   7   1       86.66      108.51      9.71 o 
   6   7   1      215.35      219.43     18.87 o 
   7   7   1       15.83        6.10     19.27 o 
  -7   8   1        8.94      -13.43     13.43 o 
  -6   8   1        3.63        5.72      9.10 o 
  -5   8   1        0.00        0.41      8.25 o 
  -4   8   1      159.24      150.94     13.23 o 
  -3   8   1      365.41      340.11     12.21 o 
  -2   8   1      883.16      893.51     21.74 o 
  -1   8   1      167.61      182.90     11.16 o 
   0   8   1      548.10      593.37     14.75 o 
   1   8   1      788.53      797.09     22.22 o 
   2   8   1       90.18       77.36      5.44 o 
   3   8   1       30.52       37.24      5.48 o 
   4   8   1      188.38      173.46     11.00 o 
   5   8   1        1.10       -6.10      8.69 o 
   6   8   1       89.96       80.84     26.62 o 
   7   8   1       37.96       16.52     14.48 o 
  -7   9   1        1.37       10.97     19.40 o 
  -6   9   1      384.53      437.79     27.59 o 
  -5   9   1      195.57      204.87     17.05 o 
  -4   9   1      105.61      106.65     16.47 o 
  -3   9   1       44.82       29.33      5.60 o 
  -2   9   1      100.70       89.71      6.80 o 
  -1   9   1      668.71      624.26     17.04 o 
   0   9   1        1.16        1.82      4.15 o 
   1   9   1      764.72      791.24     20.06 o 
   2   9   1      642.53      679.62     19.06 o 
   3   9   1      146.21      143.98     12.42 o 
   4   9   1       21.99       17.25      7.31 o 
   5   9   1       38.99       34.09      9.98 o 
   6   9   1       40.26       41.98     13.89 o 
   7   9   1       60.06       59.55     15.57 o 
  -6  10   1        5.81       -8.12     12.05 o 
  -5  10   1       40.20       36.66     10.88 o 
  -4  10   1      263.72      263.98     18.28 o 
  -3  10   1      763.99      785.77     24.93 o 
  -2  10   1      279.85      249.51     10.96 o 
  -1  10   1       52.22       46.40      5.59 o 
   0  10   1      217.70      216.76      9.78 o 
   1  10   1       82.03       63.60      6.31 o 
   2  10   1      392.48      435.91     16.91 o 
   3  10   1      167.31      166.73     12.50 o 
   4  10   1       79.74       59.42     21.57 o 
   5  10   1      356.12      400.79     31.67 o 
   6  10   1       14.50       28.56     16.94 o 
  -6  11   1       64.93       53.33     15.46 o 
  -5  11   1       34.10       13.41     16.09 o 
  -4  11   1        0.12       -7.69      7.69 o 
  -3  11   1        7.90       11.53      7.46 o 
  -2  11   1      267.01      280.90     12.32 o 
  -1  11   1      657.47      644.87     19.79 o 
   0  11   1      469.12      510.47     17.56 o 
   1  11   1      126.39       90.31      7.35 o 
   2  11   1      238.65      232.94     12.74 o 
   3  11   1       10.17        2.23      6.07 o 
   4  11   1      189.42      153.67     17.69 o 
   5  11   1       17.60        8.33     11.73 o 
   6  11   1       71.00       65.41     20.28 o 
  -6  12   1      138.75      144.32     19.30 o 
  -5  12   1       31.63       26.15     12.40 o 
  -4  12   1      252.12      238.27     20.25 o 
  -3  12   1       32.03       12.38      9.61 o 
  -2  12   1        7.38       -4.92      7.44 o 
  -1  12   1      151.10      160.10     24.02 o 
   0  12   1      402.41      340.62     16.31 o 
   1  12   1       57.18       28.71      6.99 o 
   2  12   1      390.03      409.01     33.24 o 
   3  12   1        1.45        1.13      7.19 o 
   4  12   1      214.85      233.60     19.18 o 
   5  12   1       40.53       40.74     13.43 o 
  -5  13   1        4.51       -6.50     11.40 o 
  -4  13   1       22.83       37.40     11.32 o 
  -3  13   1        3.00        5.65     11.00 o 
  -2  13   1       45.23       31.45     11.03 o 
  -1  13   1        0.15       -4.89     12.32 o 
   0  13   1       69.95       91.95     12.25 o 
   1  13   1       24.07       20.58      8.48 o 
   2  13   1        0.55        3.05     14.27 o 
   3  13   1      139.73      117.20     20.10 o 
   4  13   1       91.55       79.06     24.58 o 
   5  13   1        8.17       -1.56     17.69 o 
  -4  14   1       36.89       17.23     19.53 o 
  -3  14   1       25.83       17.37     11.81 o 
  -2  14   1       76.54       91.70     18.39 o 
  -1  14   1        9.47        4.48     34.79 o 
   0  14   1      106.21      115.97     14.15 o 
   1  14   1      182.71      226.62     18.89 o 
   2  14   1       13.19       -5.39     10.03 o 
   3  14   1        6.17       31.69     15.18 o 
   4  14   1       25.10        4.93     15.74 o 
  -3  15   1        7.18       26.50     13.68 o 
  -2  15   1        8.52       16.14     16.04 o 
  -1  15   1      406.18      508.46     30.77 o 
   0  15   1        2.38        0.12     11.92 o 
   1  15   1        0.46        1.87     11.18 o 
   2  15   1        0.79        0.40     14.30 o 
   3  15   1       20.42        0.24     13.12 o 
  -1  16   1        4.71       25.30     13.52 o 
   0  16   1        0.27       -2.50     11.89 o 
   1  16   1      106.85      131.70     20.42 o 
  -8   0   2       18.34       -1.98     23.14 o 
  -6   0   2       59.22       37.14     11.76 o 
  -4   0   2     3558.47     3952.89    106.35 o 
   0   0   2     4070.60     3724.36     91.19 o 
   2   0   2     1046.74     1109.46     36.31 o 
   4   0   2     1209.38     1191.88     36.28 o 
   6   0   2     1112.99     1204.22     62.69 o 
   8   0   2      100.98       94.17     22.71 o 
  -8   1   2      118.92       97.50     16.25 o 
  -7   1   2        3.23        1.66      7.92 o 
  -6   1   2      310.68      318.17     17.87 o 
  -5   1   2       46.01       54.15      5.15 o 
  -4   1   2     4936.45     5033.06     81.45 o 
  -3   1   2        3.18        4.96      2.82 o 
  -2   1   2    17197.21    16346.19    378.01 o 
  -1   1   2     2003.31     1820.01     29.16 o 
   0   1   2    13371.01     2586.45   2933.01 o 
   1   1   2      527.18      414.23      7.92 o 
   2   1   2       50.20       42.13      1.95 o 
   3   1   2      262.73      270.88      6.86 o 
   4   1   2      200.07      184.23      5.91 o 
   5   1   2        5.91        5.22      2.82 o 
   6   1   2      569.84      657.47     38.37 o 
   7   1   2       21.22       22.40      9.57 o 
   8   1   2      395.65      455.49     30.30 o 
  -8   2   2        4.00       -0.92     10.35 o 
  -7   2   2        7.78       12.26      8.21 o 
  -6   2   2      720.11      776.51     28.61 o 
  -5   2   2        3.54        4.84      2.33 o 
  -4   2   2     4580.40     4771.50     77.55 o 
  -3   2   2      187.19      167.54      7.74 o 
  -2   2   2     1091.93     1017.95     20.48 o 
  -1   2   2        7.03        6.81      1.49 o 
   0   2   2      710.49      633.77     13.06 o 
   1   2   2      337.80      290.70      6.06 o 
   2   2   2     1033.29     1035.73     18.88 o 
   3   2   2      333.00      288.67      7.61 o 
   4   2   2       60.84       50.67      3.58 o 
   5   2   2        9.96        7.44      2.97 o 
   6   2   2      186.72      159.26     10.45 o 
   7   2   2       30.47       38.14     12.15 o 
   8   2   2       36.44       31.91     12.47 o 
  -8   3   2       11.21        8.61     12.16 o 
  -7   3   2        1.77       -2.45      9.32 o 
  -6   3   2       84.09       86.37      9.14 o 
  -5   3   2      142.62      136.12      5.41 o 
  -4   3   2      746.74      761.38     18.54 o 
  -3   3   2        4.09        1.49      2.31 o 
  -2   3   2        5.59        2.40      1.96 o 
  -1   3   2       66.74       64.51      2.94 o 
   0   3   2       93.35       76.77      3.60 o 
   1   3   2     1965.67     1866.22     35.00 o 
   2   3   2     1814.37     1842.93     32.10 o 
   3   3   2      179.19      159.01      5.59 o 
   4   3   2        1.53        1.49      2.78 o 
   5   3   2      558.89      577.72     14.35 o 
   6   3   2      210.85      210.79     10.04 o 
   7   3   2        4.72       -5.95      8.15 o 
   8   3   2       29.82       17.23     23.06 o 
  -8   4   2       22.65       16.94     11.95 o 
  -7   4   2      191.64      203.38     17.13 o 
  -6   4   2      154.82      147.76     12.18 o 
  -5   4   2        3.34        4.81      2.23 o 
  -4   4   2     1213.14     1306.49     29.38 o 
  -3   4   2       27.52       25.51      3.72 o 
  -2   4   2        6.29        5.32      1.93 o 
  -1   4   2     2918.86     2864.61     52.34 o 
   0   4   2      361.05      343.90      8.10 o 
   1   4   2      139.83      127.08      4.24 o 
   2   4   2     1175.49     1329.18     26.55 o 
   3   4   2     1316.99     1324.92     25.17 o 
   4   4   2       62.90       56.95      5.04 o 
   5   4   2        8.02        6.93      3.67 o 
   6   4   2       11.74        6.15      4.60 o 
   7   4   2      267.65      288.54     28.32 o 
   8   4   2        6.73        1.85     12.51 o 
  -8   5   2        3.48       -1.27     22.13 o 
  -7   5   2       41.99       33.18     10.48 o 
  -6   5   2      193.11      190.03      8.83 o 
  -5   5   2      118.83      118.71      8.25 o 
  -4   5   2       63.40       54.80      4.95 o 
  -3   5   2       11.98       16.39      3.40 o 
  -2   5   2     1431.74     1517.95     29.91 o 
  -1   5   2        5.29        5.66      1.97 o 
   0   5   2      473.73      431.10     10.65 o 
   1   5   2     3561.81     3677.39     67.40 o 
   2   5   2      235.77      228.63      7.64 o 
   3   5   2       33.63       37.23      3.97 o 
   4   5   2      115.13      123.23      6.36 o 
   5   5   2      106.35      113.21      7.83 o 
   6   5   2        1.82       -0.81      6.83 o 
   7   5   2        2.12        7.02     10.11 o 
   8   5   2       92.75       53.14     59.16 o 
  -8   6   2       49.19       33.80     17.28 o 
  -7   6   2        9.82       -3.13      9.86 o 
  -6   6   2        0.67       -0.15      3.17 o 
  -5   6   2      258.74      238.29     12.58 o 
  -4   6   2      475.34      506.11     15.36 o 
  -3   6   2        0.35        3.73      3.47 o 
  -2   6   2     3972.46     4362.25     79.44 o 
  -1   6   2      411.21      441.97     11.34 o 
   0   6   2      649.84      616.96     14.48 o 
   1   6   2       51.85       52.59      3.69 o 
   2   6   2        5.81        0.25      2.67 o 
   3   6   2      282.23      301.93     14.88 o 
   4   6   2      175.62      170.77     11.73 o 
   5   6   2       55.58       45.35      7.01 o 
   6   6   2      808.76     1016.18     35.68 o 
   7   6   2       57.21       55.23     18.12 o 
  -7   7   2       11.21        7.07     11.97 o 
  -6   7   2       51.69       39.73     11.28 o 
  -5   7   2        4.39       11.44     12.29 o 
  -4   7   2      624.28      705.76     20.68 o 
  -3   7   2       23.43       18.51      5.10 o 
  -2   7   2      289.80      304.43     10.13 o 
  -1   7   2       42.48       36.08      3.99 o 
   0   7   2     2619.61     2922.71     55.53 o 
   1   7   2        3.66        2.89      2.68 o 
   2   7   2      179.64      179.07      7.58 o 
   3   7   2      119.22      120.15      7.24 o 
   4   7   2      713.18      771.13     21.58 o 
   5   7   2        2.05       -4.31      6.27 o 
   6   7   2       22.79       24.30     13.84 o 
   7   7   2        8.49       -1.00     13.26 o 
  -7   8   2        2.86       -0.61     12.88 o 
  -6   8   2      954.77     1068.29     52.77 o 
  -5   8   2      238.04      260.84     21.81 o 
  -4   8   2      310.61      316.66     13.37 o 
  -3   8   2        0.41       -1.39      3.71 o 
  -2   8   2      735.87      709.42     18.14 o 
  -1   8   2      218.65      230.54      9.64 o 
   0   8   2       54.12       46.40      4.48 o 
   1   8   2       25.70       26.70      3.74 o 
   2   8   2      714.07      708.54     36.29 o 
   3   8   2        7.00        3.81      5.81 o 
   4   8   2      266.70      293.13     14.19 o 
   5   8   2       26.42        3.85     11.93 o 
   6   8   2      957.73     1198.09     60.67 o 
   7   8   2       27.74        8.40     18.21 o 
  -7   9   2       60.56       54.40     17.98 o 
  -6   9   2        0.02        6.22      9.87 o 
  -5   9   2       10.71       -1.51      9.29 o 
  -4   9   2     1139.65     1222.45     57.88 o 
  -3   9   2      124.22      126.31     10.06 o 
  -2   9   2        1.24       -8.07      8.07 o 
  -1   9   2       13.62        4.92      5.20 o 
   0   9   2       56.42       39.90      5.36 o 
   1   9   2       17.27       17.31      4.05 o 
   2   9   2      503.55      536.38     15.71 o 
   3   9   2      448.64      476.23     15.94 o 
   4   9   2      326.38      310.11     15.31 o 
   5   9   2        0.13       13.22      9.72 o 
   6   9   2      106.16       80.74     16.73 o 
   7   9   2        2.42       20.36     18.17 o 
  -7  10   2       21.64       11.35     13.70 o 
  -6  10   2        4.05        9.10     10.91 o 
  -5  10   2      236.08      242.13     22.47 o 
  -4  10   2        7.99        0.83      7.75 o 
  -3  10   2       16.03       10.25      5.11 o 
  -2  10   2      336.95      302.71     12.26 o 
  -1  10   2      834.61      893.08     23.47 o 
   0  10   2      671.17      661.99     18.39 o 
   1  10   2       31.33       20.92      5.96 o 
   2  10   2       13.98       11.93      5.12 o 
   3  10   2        8.08        1.32      5.53 o 
   4  10   2      238.89      226.74     16.78 o 
   5  10   2      135.38      145.30     14.96 o 
   6  10   2        1.87        4.38     19.11 o 
  -6  11   2       63.28       44.14     19.32 o 
  -5  11   2       39.40       38.51     11.18 o 
  -4  11   2       16.95       11.93     10.07 o 
  -3  11   2      810.16      865.71     44.71 o 
  -2  11   2      727.51      684.22     23.30 o 
  -1  11   2        6.03        4.95      5.14 o 
   0  11   2       20.72       25.30      6.19 o 
   1  11   2      448.32      513.49     20.34 o 
   2  11   2      676.63      678.82     24.10 o 
   3  11   2        1.20        3.25      6.13 o 
   4  11   2       51.99       29.97     10.09 o 
   5  11   2      142.78      141.60     21.67 o 
   6  11   2       16.97       26.33     15.42 o 
  -6  12   2       15.66       36.36     17.35 o 
  -5  12   2      197.37      197.53     23.57 o 
  -4  12   2        0.00        7.41      9.27 o 
  -3  12   2       83.30       70.18     11.31 o 
  -2  12   2       57.87       57.20     18.28 o 
  -1  12   2      694.16      702.68     25.28 o 
   0  12   2        8.70        8.04      7.17 o 
   1  12   2       14.07       14.68      6.97 o 
   2  12   2      184.28      169.78     12.45 o 
   3  12   2      239.89      240.32     18.19 o 
   4  12   2       27.40       19.98     10.67 o 
   5  12   2       37.76       32.05     31.02 o 
  -5  13   2      126.02      134.65     19.05 o 
  -4  13   2       27.76       11.69     11.10 o 
  -3  13   2      286.93      275.83     20.67 o 
  -2  13   2      143.25      128.68     15.74 o 
  -1  13   2        1.70        4.96      7.93 o 
   0  13   2      313.20      308.54     31.75 o 
   1  13   2      177.60      186.37     23.25 o 
   2  13   2       73.55       67.67     13.44 o 
   3  13   2       10.36        8.98      9.89 o 
   4  13   2      258.40      239.49     22.42 o 
   5  13   2       14.32       -6.84     14.38 o 
  -4  14   2       93.49       63.39     14.64 o 
  -3  14   2      124.13      141.13     24.66 o 
  -2  14   2      243.33      220.52     18.84 o 
  -1  14   2       59.41       56.50     13.28 o 
   0  14   2       13.94       16.72     10.32 o 
   1  14   2       12.45        9.12      9.32 o 
   2  14   2      174.88      201.34     21.16 o 
   3  14   2        0.57       -8.66      9.89 o 
   4  14   2       29.85        7.53     12.72 o 
  -3  15   2        1.74        4.82     13.30 o 
  -2  15   2        9.86       18.93     12.03 o 
  -1  15   2       23.56       13.28     12.25 o 
   0  15   2      230.19      219.99     21.43 o 
   1  15   2        0.00        1.38     15.19 o 
   2  15   2       31.84       42.41     12.63 o 
   3  15   2        0.14       22.03     14.40 o 
  -1  16   2        4.71      -18.71     18.71 o 
   0  16   2       59.99       64.42     16.81 o 
   1  16   2       28.64       17.40     12.43 o 
  -7   0   3       11.90       13.09     12.45 o 
  -5   0   3      395.65      390.75     17.26 o 
  -3   0   3     4848.60     4618.57    160.36 o 
  -1   0   3     9095.18     8361.70    197.92 o 
   1   0   3      236.79      207.28      6.31 o 
   3   0   3       91.70       85.00      5.38 o 
   5   0   3      114.98      118.15     11.19 o 
   7   0   3      164.90      166.75     22.61 o 
  -8   1   3        2.70       -2.97     11.21 o 
  -7   1   3      113.08      120.22     23.78 o 
  -6   1   3      128.50      104.47     11.05 o 
  -5   1   3      377.26      386.13     15.05 o 
  -4   1   3     8417.59     8574.90    150.41 o 
  -3   1   3        0.29        0.38      2.43 o 
  -2   1   3      516.64      472.21     10.32 o 
  -1   1   3      626.64      560.21     13.11 o 
   0   1   3     6428.77     6082.93    106.07 o 
   1   1   3      377.71      366.90      8.53 o 
   2   1   3     4370.97     4316.05     58.62 o 
   3   1   3      141.34      124.24      5.68 o 
   4   1   3      901.57      977.28     20.12 o 
   5   1   3      563.50      615.10     16.27 o 
   6   1   3        0.06        1.16      6.97 o 
   7   1   3        2.81        6.70     16.03 o 
   8   1   3        1.06        7.72     11.61 o 
  -8   2   3      381.91      370.31     29.21 o 
  -7   2   3        0.79        6.95      7.95 o 
  -6   2   3     1920.37     2112.99     52.23 o 
  -5   2   3       55.76       53.16      5.08 o 
  -4   2   3      104.55       97.67      5.99 o 
  -3   2   3      251.12      246.08      7.30 o 
  -2   2   3       48.06       46.66      2.12 o 
  -1   2   3      451.61      353.76      7.30 o 
   0   2   3      364.77      346.43      6.73 o 
   1   2   3       70.47       62.53      2.21 o 
   2   2   3     1253.18     1311.52     23.24 o 
   3   2   3     1814.06     1851.11     31.20 o 
   4   2   3      968.47     1042.32     19.69 o 
   5   2   3        8.07        4.46      2.97 o 
   6   2   3        0.10       -1.42      4.21 o 
   7   2   3       72.23       67.55     12.77 o 
   8   2   3       56.94       66.28     15.27 o 
  -8   3   3      289.84      275.38     24.48 o 
  -7   3   3       26.31       16.66      9.21 o 
  -6   3   3      745.14      762.94     36.56 o 
  -5   3   3        3.72        1.40      4.11 o 
  -4   3   3       25.07       33.28      9.02 o 
  -3   3   3       55.20       39.30      4.27 o 
  -2   3   3      478.51      434.30     10.53 o 
  -1   3   3      555.68      545.95     11.69 o 
   0   3   3     3458.85     3446.02     62.27 o 
   1   3   3     1746.08     1822.72     30.83 o 
   2   3   3      700.27      639.05     13.16 o 
   3   3   3      594.59      619.81     13.76 o 
   4   3   3       51.20       46.43      3.56 o 
   5   3   3      599.36      684.93     16.26 o 
   6   3   3      145.22      153.38      9.50 o 
   7   3   3       25.73       -3.55      8.84 o 
   8   3   3       12.00        9.96     15.50 o 
  -8   4   3      357.77      352.84     59.89 o 
  -7   4   3       38.96       32.30     10.74 o 
  -6   4   3      310.45      310.92     15.43 o 
  -5   4   3       52.00       42.05      3.49 o 
  -4   4   3      289.41      287.90     10.68 o 
  -3   4   3       78.49       81.06      4.78 o 
  -2   4   3      123.69      119.53      5.16 o 
  -1   4   3        1.35        0.98      1.45 o 
   0   4   3     6392.33     6429.16    114.06 o 
   1   4   3       43.98       33.54      3.63 o 
   2   4   3       64.06       56.55      4.06 o 
   3   4   3      203.73      233.08     11.02 o 
   4   4   3      213.58      219.88      8.17 o 
   5   4   3      262.71      263.43      9.04 o 
   6   4   3       32.78       26.61      5.60 o 
   7   4   3       70.66       63.52      8.65 o 
   8   4   3      155.21       83.67     17.45 o 
  -8   5   3        1.62       -4.49     12.80 o 
  -7   5   3        2.58        4.07     10.35 o 
  -6   5   3      319.00      398.63     18.70 o 
  -5   5   3      109.22      105.57      8.07 o 
  -4   5   3      713.15      823.47     20.91 o 
  -3   5   3     1165.67     1153.24     28.16 o 
  -2   5   3     2720.11     2782.46     51.98 o 
  -1   5   3      370.91      377.34     10.05 o 
   0   5   3     1640.88     1738.56     42.54 o 
   1   5   3      236.56      250.78      7.22 o 
   2   5   3      140.26      102.65      5.86 o 
   3   5   3       59.95       66.68      4.73 o 
   4   5   3       20.73       14.98      7.10 o 
   5   5   3       31.68       35.61      6.37 o 
   6   5   3       12.41       21.39      7.13 o 
   7   5   3       97.54       82.05     17.56 o 
  -8   6   3       45.02       30.18     14.45 o 
  -7   6   3       43.56       35.92     12.79 o 
  -6   6   3       15.59       11.71      4.08 o 
  -5   6   3      253.30      248.14     12.13 o 
  -4   6   3      684.48      781.64     21.65 o 
  -3   6   3      358.79      372.78     11.85 o 
  -2   6   3      559.52      588.59     16.17 o 
  -1   6   3      553.65      504.27     12.35 o 
   0   6   3     1306.15     1481.99     30.54 o 
   1   6   3      522.63      586.17     14.15 o 
   2   6   3       92.46      108.45      5.45 o 
   3   6   3       59.04       56.49      5.14 o 
   4   6   3       17.11       23.90      4.24 o 
   5   6   3       38.39       30.56      9.57 o 
   6   6   3      278.83      318.13     17.18 o 
   7   6   3        0.02       -2.29     15.34 o 
  -8   7   3       16.01        8.12     14.53 o 
  -7   7   3      212.66      286.31     45.67 o 
  -6   7   3      130.40      116.59     15.32 o 
  -5   7   3      375.63      423.51     22.70 o 
  -4   7   3      330.19      362.05     13.32 o 
  -3   7   3       71.11       60.52      9.47 o 
  -2   7   3      731.39      848.16     19.53 o 
  -1   7   3      177.26      197.11      7.81 o 
   0   7   3      713.47      719.08     16.88 o 
   1   7   3        0.54        1.09      2.54 o 
   2   7   3        1.12       -2.30      3.35 o 
   3   7   3      336.81      369.70     26.16 o 
   4   7   3      840.00      935.76     31.70 o 
   5   7   3      230.88      282.62     14.88 o 
   6   7   3      255.76      295.52     17.30 o 
   7   7   3       45.97       28.07     13.21 o 
  -7   8   3       77.38       89.23     16.24 o 
  -6   8   3       45.04       25.66     12.30 o 
  -5   8   3       95.90       80.98     15.02 o 
  -4   8   3      166.87      156.69      9.57 o 
  -3   8   3      292.06      288.64     11.81 o 
  -2   8   3       13.15        8.79      3.84 o 
  -1   8   3      143.18      143.41      6.65 o 
   0   8   3        0.52        1.15      2.92 o 
   1   8   3      595.92      631.56     15.92 o 
   2   8   3      852.70      877.38     21.22 o 
   3   8   3       95.91       87.26     12.57 o 
   4   8   3        5.71        1.85      5.28 o 
   5   8   3        7.26       18.52     11.86 o 
   6   8   3        0.21        1.55      9.76 o 
   7   8   3       67.90       53.77     17.36 o 
  -7   9   3      118.26      128.21     20.28 o 
  -6   9   3       27.23       38.38     13.30 o 
  -5   9   3      166.12      181.56     24.56 o 
  -4   9   3       32.99       30.56      8.46 o 
  -3   9   3      325.66      331.76     16.21 o 
  -2   9   3       11.11        5.88      4.02 o 
  -1   9   3      603.48      644.82     17.44 o 
   0   9   3      786.37      866.04     20.92 o 
   1   9   3       56.96       46.08      4.68 o 
   2   9   3       33.34       29.78      4.74 o 
   3   9   3        4.07        0.32      5.30 o 
   4   9   3      113.36       85.26      9.60 o 
   5   9   3      385.79      415.08     24.68 o 
   6   9   3      111.54      111.67     21.51 o 
  -7  10   3        1.06       -8.20     14.57 o 
  -6  10   3      165.39      147.90     20.59 o 
  -5  10   3      422.24      444.64     63.89 o 
  -4  10   3        0.27       -9.13      9.13 o 
  -3  10   3      344.45      318.09     15.35 o 
  -2  10   3        5.95        0.96      4.60 o 
  -1  10   3        0.06       -4.47      4.47 o 
   0  10   3     1200.44     1327.65     30.76 o 
   1  10   3       14.48       24.71      7.75 o 
   2  10   3      103.90      102.04      7.84 o 
   3  10   3      823.29      927.41     32.82 o 
   4  10   3       24.49       15.18      8.18 o 
   5  10   3       38.00       23.92     14.22 o 
   6  10   3        6.73        0.40     22.66 o 
  -6  11   3       36.22       61.45     24.05 o 
  -5  11   3       56.42       34.18     10.89 o 
  -4  11   3       12.08      -11.46     14.70 o 
  -3  11   3       40.00       30.88     11.75 o 
  -2  11   3      367.08      428.52     17.68 o 
  -1  11   3        1.46       -0.79      5.74 o 
   0  11   3      120.39      128.46      9.19 o 
   1  11   3       76.09       62.64      8.19 o 
   2  11   3       79.67       84.42      8.35 o 
   3  11   3       55.16       61.64      9.04 o 
   4  11   3       53.27       17.10     11.54 o 
   5  11   3      118.23       99.05     16.50 o 
   6  11   3        5.85       17.64     16.25 o 
  -6  12   3        8.94       -3.62     14.81 o 
  -5  12   3        4.51       -1.81     12.84 o 
  -4  12   3      197.66      197.54     18.32 o 
  -3  12   3      188.74      158.39     14.99 o 
  -2  12   3      243.51      228.12     16.43 o 
  -1  12   3        6.33        7.47      5.93 o 
   0  12   3        1.96       23.35      6.54 o 
   1  12   3      136.63      137.53     12.74 o 
   2  12   3       57.13       35.48     24.93 o 
   3  12   3       71.32       44.07     11.55 o 
   4  12   3      184.15      212.29     20.25 o 
   5  12   3       30.36       18.78     12.20 o 
  -5  13   3        4.28       16.43     13.35 o 
  -4  13   3        3.47       -6.65      9.91 o 
  -3  13   3      120.54       95.37     28.73 o 
  -2  13   3        0.16        7.01      9.89 o 
  -1  13   3       10.12       12.66      9.57 o 
   0  13   3       57.53       43.49     10.96 o 
   1  13   3      261.74      267.18     18.12 o 
   2  13   3      212.37      236.12     28.35 o 
   3  13   3      143.18      128.72     15.23 o 
   4  13   3        2.53        7.56     11.82 o 
  -4  14   3        3.93        9.39     11.95 o 
  -3  14   3       46.50       24.42     12.11 o 
  -2  14   3        0.55        0.54      8.55 o 
  -1  14   3      254.68      254.53     19.05 o 
   0  14   3       75.75       99.48     14.00 o 
   1  14   3       15.31       21.66     11.92 o 
   2  14   3       50.34       52.07     12.41 o 
   3  14   3       25.89       15.84     11.36 o 
   4  14   3      108.82       82.84     20.20 o 
  -3  15   3      152.83      185.39     20.69 o 
  -2  15   3       35.39       52.78     13.82 o 
  -1  15   3       88.59       87.67     21.81 o 
   0  15   3        0.02        5.00     10.17 o 
   1  15   3        1.23       10.18     12.59 o 
   2  15   3       12.84        0.27     10.77 o 
  -1  16   3        0.74        0.65     13.36 o 
   0  16   3        1.74       18.45     12.03 o 
  -8   0   4        4.01      -15.07     15.07 o 
  -6   0   4      593.47      704.40     40.99 o 
  -4   0   4      261.36      224.74     12.83 o 
  -2   0   4     6070.94     5999.18    143.96 o 
   0   0   4      490.42      488.57     48.61 o 
   2   0   4      956.30      953.62     23.14 o 
   4   0   4      258.90      229.88     10.46 o 
   6   0   4      750.61      824.33     51.31 o 
   8   0   4      235.10      234.36     37.46 o 
  -8   1   4      177.93      148.47     20.16 o 
  -7   1   4       62.18       69.60     15.71 o 
  -6   1   4       52.06       51.35      8.67 o 
  -5   1   4       76.60       66.78      7.18 o 
  -4   1   4     4967.60     5228.75     95.50 o 
  -3   1   4     2677.43     2598.79     48.85 o 
  -2   1   4       74.55       65.60      2.49 o 
  -1   1   4       43.66       44.40      2.36 o 
   0   1   4       95.22       80.38      2.06 o 
   1   1   4       75.11       69.46      2.28 o 
   2   1   4      226.66      249.76      5.49 o 
   3   1   4        0.02       -1.45      1.72 o 
   4   1   4     2403.76     2629.19     43.29 o 
   5   1   4       29.70       22.41      3.84 o 
   6   1   4      290.29      301.32     15.13 o 
   7   1   4       52.52       20.63     12.61 o 
   8   1   4      135.51      124.37     18.67 o 
  -8   2   4       37.54       17.62     13.12 o 
  -7   2   4       27.49       23.34      9.77 o 
  -6   2   4     3521.93     3832.64     89.68 o 
  -5   2   4       17.65        9.84      3.46 o 
  -4   2   4      341.43      312.33     10.53 o 
  -3   2   4        1.37        1.92      2.05 o 
  -2   2   4     1650.97     1748.64     29.62 o 
  -1   2   4     1568.35     1499.90     25.44 o 
   0   2   4     1368.18     1286.85     25.24 o 
   1   2   4     3532.17     3311.50     72.31 o 
   2   2   4     3477.63     3605.55     62.22 o 
   3   2   4      101.79      107.43      4.42 o 
   4   2   4      761.01      814.51     16.81 o 
   5   2   4       11.44        4.62      3.94 o 
   6   2   4      314.67      323.80     16.40 o 
   7   2   4       36.03       22.69     11.29 o 
   8   2   4       10.38      -11.43     11.43 o 
  -8   3   4      349.06      322.46     26.81 o 
  -7   3   4       26.00       23.89      9.37 o 
  -6   3   4      160.73      145.01      9.25 o 
  -5   3   4      163.98      149.91      8.39 o 
  -4   3   4        7.55        3.92      3.23 o 
  -3   3   4       59.75       51.93      6.05 o 
  -2   3   4       29.28       34.26      3.22 o 
  -1   3   4     1469.61     1405.97     25.08 o 
   0   3   4      775.10      738.84     15.08 o 
   1   3   4       15.27       13.62      1.52 o 
   2   3   4       35.18       46.09      4.77 o 
   3   3   4      917.73      907.63     18.35 o 
   4   3   4       34.40       41.47      3.67 o 
   5   3   4      122.13      121.54      7.20 o 
   6   3   4        9.44        0.18      4.89 o 
   7   3   4      172.39      178.56     18.33 o 
   8   3   4       35.46       29.96     21.08 o 
  -8   4   4      110.66      100.13     15.92 o 
  -7   4   4       25.51       24.79     11.12 o 
  -6   4   4      387.31      415.82     18.30 o 
  -5   4   4        9.99        3.10      4.37 o 
  -4   4   4       10.38       13.55      4.51 o 
  -3   4   4     2133.40     2213.92     44.27 o 
  -2   4   4     1315.61     1348.58     27.16 o 
  -1   4   4       25.09       17.52      2.08 o 
   0   4   4      136.21      152.21      4.62 o 
   1   4   4       11.81        5.07      1.94 o 
   2   4   4      760.60      802.42     16.11 o 
   3   4   4      129.24      116.44      5.31 o 
   4   4   4        2.01        5.08      2.92 o 
   5   4   4      860.01     1020.43     24.24 o 
   6   4   4       33.06       16.49     17.72 o 
   7   4   4       68.16       55.22      9.36 o 
  -8   5   4        4.38        7.19     12.28 o 
  -7   5   4       13.93       -2.23      9.06 o 
  -6   5   4       46.83       59.80     15.63 o 
  -5   5   4       79.25       75.60      8.96 o 
  -4   5   4     1081.53     1163.55     27.29 o 
  -3   5   4      122.60      119.95      6.35 o 
  -2   5   4       64.38       55.86      3.91 o 
  -1   5   4     2267.58     2268.14     51.43 o 
   0   5   4      423.93      455.31     10.85 o 
   1   5   4       35.95       47.72      4.35 o 
   2   5   4       17.35        8.37      2.34 o 
   3   5   4       43.08       39.24      4.92 o 
   4   5   4        0.04        0.59      4.27 o 
   5   5   4       74.25       76.40      6.16 o 
   6   5   4       59.46       39.48      8.25 o 
   7   5   4      369.00      463.12     53.23 o 
  -8   6   4        5.69       16.78     13.84 o 
  -7   6   4       55.12       55.89     27.58 o 
  -6   6   4      121.14      101.62     14.19 o 
  -5   6   4        4.71       -5.35      5.35 o 
  -4   6   4      312.41      335.44     12.89 o 
  -3   6   4       33.59       24.99      3.75 o 
  -2   6   4     2369.53     2509.25     49.05 o 
  -1   6   4     1095.64     1269.88     26.25 o 
   0   6   4       23.26       26.27      2.76 o 
   1   6   4       75.67       44.40      3.34 o 
   2   6   4      168.05      164.64     12.68 o 
   3   6   4        0.54       -0.77      3.08 o 
   4   6   4      460.35      501.18     14.05 o 
   5   6   4       30.55       23.82      6.89 o 
   6   6   4       58.93       53.01      9.07 o 
   7   6   4        0.01      -10.33     13.13 o 
  -8   7   4      135.01      121.89     20.08 o 
  -7   7   4        2.88       21.66     13.53 o 
  -6   7   4      118.55       95.41     14.50 o 
  -5   7   4        4.85       -2.79     16.54 o 
  -4   7   4      207.45      196.45     10.50 o 
  -3   7   4        2.66        3.09      4.18 o 
  -2   7   4      433.29      438.00     14.88 o 
  -1   7   4       14.30       10.89      2.79 o 
   0   7   4      415.36      405.04     11.27 o 
   1   7   4      257.97      290.98      9.53 o 
   2   7   4      642.66      605.88     16.10 o 
   3   7   4        0.79       -2.92      2.92 o 
   4   7   4     1363.42     1567.32     38.88 o 
   5   7   4      104.89       83.73     11.69 o 
   6   7   4      809.71      951.69     39.38 o 
   7   7   4       12.28        4.13     11.70 o 
  -7   8   4       29.49       22.99     14.05 o 
  -6   8   4      545.03      643.88     32.25 o 
  -5   8   4        7.42       16.20      9.02 o 
  -4   8   4      490.82      511.87     23.36 o 
  -3   8   4      199.41      195.23     12.92 o 
  -2   8   4      125.31      121.85      7.86 o 
  -1   8   4      120.68      117.17      6.29 o 
   0   8   4        2.64        2.19      3.68 o 
   1   8   4       30.89       21.46      4.14 o 
   2   8   4     2388.49     2628.91     54.14 o 
   3   8   4      138.75      142.92      8.52 o 
   4   8   4     3179.98     3837.82     95.47 o 
   5   8   4       46.12       54.46     16.30 o 
   6   8   4      131.66      133.81     17.46 o 
   7   8   4       62.76       46.87     15.34 o 
  -7   9   4      151.78      159.97     19.10 o 
  -6   9   4      242.00      258.06     21.45 o 
  -5   9   4       15.89       30.99     16.62 o 
  -4   9   4      108.41       96.69     22.39 o 
  -3   9   4        6.48        3.34      4.45 o 
  -2   9   4       78.87       61.83      6.21 o 
  -1   9   4       67.20       58.97      5.25 o 
   0   9   4      627.11      603.93     15.80 o 
   1   9   4     1149.98     1226.47     29.64 o 
   2   9   4      870.75      878.03     22.73 o 
   3   9   4       23.54       21.42      8.39 o 
   4   9   4       16.85       13.41      9.24 o 
   5   9   4      195.82      205.33     17.86 o 
   6   9   4      157.83      157.18     20.68 o 
  -7  10   4       67.06       62.41     17.89 o 
  -6  10   4       38.55       35.40     12.67 o 
  -5  10   4      138.35      137.23     17.07 o 
  -4  10   4        5.68       16.16     10.85 o 
  -3  10   4      343.12      362.80     19.90 o 
  -2  10   4      440.60      438.06     15.74 o 
  -1  10   4       78.84       80.57      6.64 o 
   0  10   4      384.74      363.83     12.36 o 
   1  10   4      456.72      495.04     24.03 o 
   2  10   4      137.27      125.30      9.67 o 
   3  10   4      517.34      546.82     65.96 o 
   4  10   4       11.37       14.05      7.96 o 
   5  10   4      278.27      301.80     22.58 o 
   6  10   4       66.30       60.19     14.67 o 
  -6  11   4        1.26        1.36     12.45 o 
  -5  11   4      180.70      180.75     19.32 o 
  -4  11   4      362.77      283.87     19.10 o 
  -3  11   4      236.97      208.83     34.87 o 
  -2  11   4       38.86       38.92     10.96 o 
  -1  11   4      207.28      227.54     13.98 o 
   0  11   4      768.43      813.43     26.00 o 
   1  11   4       54.46       54.02      7.59 o 
   2  11   4       26.46       21.18      6.40 o 
   3  11   4        7.17       12.73      8.87 o 
   4  11   4       32.70       14.27     12.37 o 
   5  11   4      443.22      515.93     33.79 o 
  -6  12   4        1.42        3.37     15.43 o 
  -5  12   4        6.36      -20.58     20.58 o 
  -4  12   4      187.25      180.10     28.70 o 
  -3  12   4       88.59       98.17     14.36 o 
  -2  12   4      143.53      194.77     16.06 o 
  -1  12   4        8.41        5.42      6.20 o 
   0  12   4        1.57        0.41      6.24 o 
   1  12   4      257.69      302.45     23.81 o 
   2  12   4      125.04      119.31     24.53 o 
   3  12   4       81.14       81.31     17.34 o 
   4  12   4       32.68       34.15     19.83 o 
   5  12   4        6.14       -4.22     10.81 o 
  -5  13   4      271.59      269.15     26.51 o 
  -4  13   4      234.93      239.14     31.13 o 
  -3  13   4        0.66        4.70     13.41 o 
  -2  13   4      135.67      101.68     14.18 o 
  -1  13   4       13.56       19.55      9.97 o 
   0  13   4       27.16       12.46      9.15 o 
   1  13   4       37.71       39.58      9.66 o 
   2  13   4       54.04       54.06     12.66 o 
   3  13   4      104.02       96.09     27.26 o 
   4  13   4      164.41      107.88     19.75 o 
  -4  14   4       62.36       55.44     25.07 o 
  -3  14   4       77.54       41.00     27.15 o 
  -2  14   4      102.29       85.48     13.86 o 
  -1  14   4       90.02       67.93     19.72 o 
   0  14   4      128.91      118.73     33.43 o 
   1  14   4       19.66       26.05      9.76 o 
   2  14   4      290.11      292.64     22.39 o 
   3  14   4        4.59        7.81     10.98 o 
  -3  15   4       12.46        1.90     14.84 o 
  -2  15   4      128.37      108.95     25.36 o 
  -1  15   4       56.68       76.21     14.48 o 
   0  15   4      251.10      281.43     26.27 o 
   1  15   4        3.85       -1.15     10.23 o 
   2  15   4      123.59       98.40     26.67 o 
  -7   0   5        6.65       -6.47     16.89 o 
  -5   0   5     1940.44     1925.60     59.02 o 
  -3   0   5      113.36      111.85     10.28 o 
  -1   0   5        8.73        5.76      3.85 o 
   1   0   5      161.48      156.55      6.96 o 
   3   0   5     1317.54     1336.98     39.78 o 
   5   0   5      370.53      368.02     44.73 o 
   7   0   5       39.24       62.37     21.27 o 
  -8   1   5       64.66       75.44     20.66 o 
  -7   1   5      261.89      246.96     21.15 o 
  -6   1   5      356.84      371.94     19.22 o 
  -5   1   5      186.54      176.90      6.23 o 
  -4   1   5      552.49      552.52     14.88 o 
  -3   1   5       63.24       45.29      3.67 o 
  -2   1   5       60.96       53.52      2.42 o 
  -1   1   5     1617.35     1588.74     26.50 o 
   0   1   5     2400.75     2335.86     34.58 o 
   1   1   5     1995.26     2141.35     33.03 o 
   2   1   5       50.05       40.59      2.30 o 
   3   1   5      541.59      572.66     12.12 o 
   4   1   5       82.19       59.05      4.10 o 
   5   1   5      138.70      137.22     12.58 o 
   6   1   5       30.05       17.01      5.62 o 
   7   1   5        0.11       10.04      9.76 o 
  -8   2   5      134.20       91.82     15.73 o 
  -7   2   5        3.60      -10.06     10.06 o 
  -6   2   5      861.08      893.62     27.26 o 
  -5   2   5       11.71        8.17      4.26 o 
  -4   2   5        0.02       -3.10      3.10 o 
  -3   2   5       39.30       25.52      3.46 o 
  -2   2   5      716.62      686.52     14.71 o 
  -1   2   5      857.50      841.43     14.39 o 
   0   2   5       64.19       91.35      4.01 o 
   1   2   5     7181.26     7512.56    133.13 o 
   2   2   5     2337.64     2446.46     53.56 o 
   3   2   5      222.49      213.65      6.56 o 
   4   2   5       10.74        9.23      3.00 o 
   5   2   5       23.01       19.03      4.64 o 
   6   2   5      171.25      167.08     11.89 o 
   7   2   5      179.08      208.64     19.68 o 
  -8   3   5     1462.87     1621.60     83.04 o 
  -7   3   5        0.06       10.53     10.23 o 
  -6   3   5       14.08        6.81      4.75 o 
  -5   3   5      129.51      124.06     11.86 o 
  -4   3   5       27.70       17.44      3.57 o 
  -3   3   5       10.67       12.25      2.19 o 
  -2   3   5       11.13        4.45      2.04 o 
  -1   3   5      405.14      432.94     10.27 o 
   0   3   5     3550.47     3513.45     62.34 o 
   1   3   5       32.15       21.77      1.73 o 
   2   3   5        9.75       14.78      2.06 o 
   3   3   5     1764.82     2065.93     37.61 o 
   4   3   5      208.08      210.57      8.39 o 
   5   3   5      220.58      230.39      8.85 o 
   6   3   5      175.70      188.53     13.10 o 
   7   3   5       21.06        9.83      7.48 o 
  -8   4   5       14.75       17.01     18.47 o 
  -7   4   5        5.80        2.85      8.91 o 
  -6   4   5      567.56      618.69     29.89 o 
  -5   4   5        0.24        4.38      5.05 o 
  -4   4   5      549.74      593.16     13.47 o 
  -3   4   5      181.41      179.40      5.84 o 
  -2   4   5     3311.06     3389.27     55.65 o 
  -1   4   5        0.04        0.41      1.27 o 
   0   4   5      291.49      331.29      7.98 o 
   1   4   5      184.36      196.31      5.35 o 
   2   4   5      769.93      898.61     21.21 o 
   3   4   5       47.12       48.22      4.40 o 
   4   4   5      337.75      372.68     13.39 o 
   5   4   5      120.06      104.99      9.69 o 
   6   4   5      320.65      364.35     19.09 o 
   7   4   5        0.26       14.70      8.47 o 
  -8   5   5       58.37       47.78     14.99 o 
  -7   5   5      121.30       93.48     24.77 o 
  -6   5   5        0.98       -1.76      7.32 o 
  -5   5   5      192.45      178.19      9.57 o 
  -4   5   5     2415.75     2656.02     47.62 o 
  -3   5   5       19.46       18.40      4.74 o 
  -2   5   5      915.42      987.30     20.99 o 
  -1   5   5      162.92      153.80      5.35 o 
   0   5   5      492.96      589.41     12.99 o 
   1   5   5       74.27       59.38      3.27 o 
   2   5   5       90.93      102.84      6.86 o 
   3   5   5        0.22        2.35      3.41 o 
   4   5   5       40.48       31.33      4.99 o 
   5   5   5       76.66       63.03      6.19 o 
   6   5   5      169.70      189.28     13.92 o 
   7   5   5        5.75       11.63     12.31 o 
  -8   6   5        5.81       -0.28     15.94 o 
  -7   6   5        3.39        8.27     15.50 o 
  -6   6   5       78.56       64.99     11.79 o 
  -5   6   5      450.75      486.25     20.12 o 
  -4   6   5       51.49       59.58      5.80 o 
  -3   6   5       70.63       47.06      4.99 o 
  -2   6   5       38.86       28.78      6.13 o 
  -1   6   5       88.22       68.14      4.52 o 
   0   6   5        2.59        5.52      1.88 o 
   1   6   5       31.07       35.62      6.33 o 
   2   6   5       60.30       52.11      4.16 o 
   3   6   5      471.52      508.63     13.97 o 
   4   6   5       86.43       96.51      6.79 o 
   5   6   5       42.55       39.34      7.34 o 
   6   6   5       71.53       70.45     10.04 o 
   7   6   5       86.70       92.05     16.06 o 
  -8   7   5       22.45        0.10     30.06 o 
  -7   7   5      134.02      132.10     16.67 o 
  -6   7   5       82.63       67.09     12.42 o 
  -5   7   5       62.01       45.28     24.45 o 
  -4   7   5       39.84       24.69      5.75 o 
  -3   7   5     1176.02     1270.55     29.39 o 
  -2   7   5       82.07       84.14      5.51 o 
  -1   7   5        0.34        4.32      3.14 o 
   0   7   5       11.29        5.77      2.76 o 
   1   7   5      969.96     1022.10     23.32 o 
   2   7   5        8.49        6.31      3.36 o 
   3   7   5      266.97      277.78      9.69 o 
   4   7   5       63.59       72.41     10.19 o 
   5   7   5      177.31      202.03     16.22 o 
   6   7   5       66.33       46.39     10.34 o 
   7   7   5       79.13       58.20     16.25 o 
  -7   8   5        0.43       12.36     12.33 o 
  -6   8   5        4.77        7.20     11.35 o 
  -5   8   5      120.49      111.71     13.26 o 
  -4   8   5       50.01       42.59      7.91 o 
  -3   8   5      134.58      132.09     11.52 o 
  -2   8   5      239.35      232.20      9.38 o 
  -1   8   5     2581.21     2687.06     60.10 o 
   0   8   5      604.00      612.68     15.65 o 
   1   8   5      615.43      611.71     16.92 o 
   2   8   5      565.76      585.32     19.85 o 
   3   8   5      317.03      352.78     12.76 o 
   4   8   5       24.60       15.34      5.64 o 
   5   8   5       44.03       36.72     11.13 o 
   6   8   5       53.23       47.83      9.55 o 
  -7   9   5      256.99      294.98     24.14 o 
  -6   9   5        4.86       -7.78     17.37 o 
  -5   9   5       56.20       76.11     12.03 o 
  -4   9   5       19.48       14.44      7.49 o 
  -3   9   5      151.33      153.16     10.05 o 
  -2   9   5       34.24       37.09      5.18 o 
  -1   9   5       59.96       56.60      5.29 o 
   0   9   5     1569.53     1670.06     36.81 o 
   1   9   5      912.59      963.16     25.14 o 
   2   9   5     1617.28     1844.61     48.18 o 
   3   9   5      364.26      378.19     19.30 o 
   4   9   5       15.46        7.70      7.59 o 
   5   9   5      301.87      324.37     31.61 o 
   6   9   5      145.23      152.92     18.43 o 
  -6  10   5       14.12        1.61     11.18 o 
  -5  10   5      266.56      242.19     19.06 o 
  -4  10   5       45.48       57.36     11.83 o 
  -3  10   5       64.89       58.17      8.66 o 
  -2  10   5     1986.97     2240.75     56.02 o 
  -1  10   5       50.41       36.97      5.86 o 
   0  10   5      957.42     1001.48     24.96 o 
   1  10   5       67.76       62.48      7.81 o 
   2  10   5       42.81       25.19      7.40 o 
   3  10   5      778.02      918.23     29.46 o 
   4  10   5        5.39       -1.11     16.86 o 
   5  10   5       75.45       81.61     13.74 o 
   6  10   5      137.10       95.24     28.49 o 
  -6  11   5        2.66       -0.55     14.19 o 
  -5  11   5       21.15        7.82      9.15 o 
  -4  11   5      274.04      298.10     33.59 o 
  -3  11   5       73.11       48.80     15.23 o 
  -2  11   5       30.61       13.05      6.19 o 
  -1  11   5      515.04      511.96     18.84 o 
   0  11   5       29.86       20.74      5.41 o 
   1  11   5       99.33       87.16      8.12 o 
   2  11   5        2.92       -4.83      4.83 o 
   3  11   5       13.99        5.83      8.91 o 
   4  11   5       39.41       28.47      9.74 o 
   5  11   5      126.15       81.06     19.83 o 
  -5  12   5        3.36       -6.15     12.76 o 
  -4  12   5       25.17       10.74     10.05 o 
  -3  12   5        4.86        0.61      8.32 o 
  -2  12   5       32.84       26.88      8.63 o 
  -1  12   5       57.39       32.95     13.60 o 
   0  12   5        0.19        9.22      5.86 o 
   1  12   5        7.00       -0.19      9.81 o 
   2  12   5      330.85      356.23     21.26 o 
   3  12   5        2.54        4.62      8.31 o 
   4  12   5       30.40       37.29     13.55 o 
  -5  13   5       44.78       35.24     16.54 o 
  -4  13   5       18.99        8.97     10.62 o 
  -3  13   5       15.22       23.90     10.41 o 
  -2  13   5       49.58       40.15     16.78 o 
  -1  13   5       31.20       23.47      9.29 o 
   0  13   5      313.60      395.31     23.05 o 
   1  13   5      302.31      330.31     21.37 o 
   2  13   5        0.98       -1.11      9.17 o 
   3  13   5        0.06      -10.85     11.49 o 
   4  13   5       96.13       92.57     25.39 o 
  -4  14   5       11.44       16.60     13.24 o 
  -3  14   5        2.71       14.82     10.72 o 
  -2  14   5       70.91       56.65     14.32 o 
  -1  14   5      256.96      341.32     35.65 o 
   0  14   5       41.82       60.31     33.43 o 
   1  14   5        0.41       -1.14     23.78 o 
   2  14   5       97.48      133.69     38.37 o 
   3  14   5      168.78      161.29     44.71 o 
  -3  15   5      137.14      155.04     25.28 o 
  -2  15   5        3.81      -11.42     12.76 o 
  -1  15   5       38.24       46.62     12.55 o 
   0  15   5        0.03       12.57     12.17 o 
   1  15   5      234.34      256.86     23.02 o 
   2  15   5        7.32       29.77     16.57 o 
  -8   0   6       32.66       24.69     18.22 o 
  -6   0   6       80.99       93.05     14.11 o 
  -4   0   6      264.56      271.93     14.65 o 
  -2   0   6     1428.33     1312.85     37.52 o 
   0   0   6     2046.72     2311.92     63.26 o 
   2   0   6       24.23       22.49      4.57 o 
   4   0   6      631.79      703.70     21.96 o 
   6   0   6       86.39       84.44     15.87 o 
  -8   1   6       47.79       31.82     23.44 o 
  -7   1   6      122.99      115.06     16.25 o 
  -6   1   6      309.67      338.64     26.48 o 
  -5   1   6      434.62      405.05     13.19 o 
  -4   1   6        8.49        7.12      3.56 o 
  -3   1   6       17.14       13.53      1.73 o 
  -2   1   6       82.46       69.43      2.93 o 
  -1   1   6     2718.21     2823.12     81.79 o 
   0   1   6       12.88       10.97      1.17 o 
   1   1   6      154.92      109.26      3.30 o 
   2   1   6     2834.78     3133.89     50.11 o 
   3   1   6      107.82       96.54      4.33 o 
   4   1   6        4.82        5.87      2.74 o 
   5   1   6        9.68       13.23      5.81 o 
   6   1   6      208.97      231.53     13.97 o 
   7   1   6      415.87      520.11     34.02 o 
  -8   2   6      564.06      652.53     40.49 o 
  -7   2   6      190.56      182.47     30.25 o 
  -6   2   6        1.17       -1.88      1.88 o 
  -5   2   6        0.31        4.88      4.74 o 
  -4   2   6      384.95      375.76     12.11 o 
  -3   2   6      515.24      533.54     12.99 o 
  -2   2   6     1166.34     1209.97     25.31 o 
  -1   2   6     1497.32     1422.30     23.26 o 
   0   2   6     5542.26     5688.82    101.96 o 
   1   2   6      876.29      918.43     16.94 o 
   2   2   6       31.38       19.80      2.04 o 
   3   2   6       44.11       51.59      3.63 o 
   4   2   6      590.75      726.24     17.79 o 
   5   2   6      400.87      451.71     16.18 o 
   6   2   6      127.72      125.09     10.63 o 
   7   2   6        0.02        2.78      7.38 o 
  -8   3   6        1.45        8.50     17.45 o 
  -7   3   6       15.59       13.23     10.16 o 
  -6   3   6       39.69       34.31      8.31 o 
  -5   3   6      298.30      293.30     11.51 o 
  -4   3   6        3.10       -0.22      5.90 o 
  -3   3   6      619.26      586.01     14.07 o 
  -2   3   6       43.09       33.57      2.73 o 
  -1   3   6       56.72       60.20      2.60 o 
   0   3   6     1963.99     2258.00     50.06 o 
   1   3   6        2.45        6.06      2.22 o 
   2   3   6     2031.07     2395.32     39.89 o 
   3   3   6     1931.36     2116.10     38.92 o 
   4   3   6       41.67       38.44      6.07 o 
   5   3   6      239.97      268.78     10.22 o 
   6   3   6        0.22       -0.85      5.89 o 
   7   3   6      262.70      248.82     17.56 o 
  -8   4   6        1.76       10.27     11.71 o 
  -7   4   6        9.03       17.12     10.59 o 
  -6   4   6      140.69      132.63     13.82 o 
  -5   4   6      260.78      245.93     12.11 o 
  -4   4   6      199.69      201.39      6.93 o 
  -3   4   6       63.54       56.65      3.88 o 
  -2   4   6      498.88      531.76     10.78 o 
  -1   4   6      202.54      236.05      6.94 o 
   0   4   6       26.31       20.09      1.25 o 
   1   4   6      120.95      113.60      5.52 o 
   2   4   6      136.83      151.40      5.19 o 
   3   4   6     1226.47     1420.59     28.34 o 
   4   4   6       58.64       54.33      4.63 o 
   5   4   6      495.24      540.93     26.96 o 
   6   4   6        0.17       -5.56      5.56 o 
   7   4   6       44.47       29.09      8.65 o 
  -8   5   6       20.10      -14.97     16.54 o 
  -7   5   6      176.10      172.75     25.73 o 
  -6   5   6      219.53      214.93     17.08 o 
  -5   5   6      119.49      118.38      9.27 o 
  -4   5   6       53.22       44.86      4.76 o 
  -3   5   6       23.54       16.40      2.86 o 
  -2   5   6       15.53       11.32      2.71 o 
  -1   5   6       11.37        9.59      2.28 o 
   0   5   6      475.94      486.63     10.00 o 
   1   5   6       54.04       39.42      5.17 o 
   2   5   6       97.22       80.26      5.81 o 
   3   5   6      198.28      221.97      7.63 o 
   4   5   6      122.88      125.41      6.93 o 
   5   5   6      388.14      450.28     27.03 o 
   6   5   6       74.97       66.62     12.38 o 
   7   5   6      149.33      144.52     53.77 o 
  -8   6   6       41.32       57.42     20.42 o 
  -7   6   6      109.83       97.96     16.29 o 
  -6   6   6      128.04      115.03     14.41 o 
  -5   6   6      240.16      265.51     10.61 o 
  -4   6   6      340.84      344.19     15.66 o 
  -3   6   6      135.76      133.92      6.98 o 
  -2   6   6      373.91      400.94     11.58 o 
  -1   6   6        9.78        7.60      3.40 o 
   0   6   6      774.53      776.10     18.01 o 
   1   6   6      156.55      155.43      5.19 o 
   2   6   6      117.08      117.73      5.10 o 
   3   6   6       53.30       46.59      7.35 o 
   4   6   6      336.40      364.22     18.35 o 
   5   6   6      150.31      141.10     10.69 o 
   6   6   6       52.28       40.93      8.47 o 
   7   6   6       15.67       13.79     11.06 o 
  -7   7   6        0.25       21.01     10.97 o 
  -6   7   6      108.34      116.76     13.81 o 
  -5   7   6      135.22      123.47     17.78 o 
  -4   7   6        4.92       -1.33      4.55 o 
  -3   7   6      297.42      276.76     10.84 o 
  -2   7   6      290.53      293.84     10.05 o 
  -1   7   6      244.97      233.34      9.15 o 
   0   7   6      442.84      438.19     11.52 o 
   1   7   6        1.30        2.48      2.50 o 
   2   7   6     3169.54     3576.82     65.06 o 
   3   7   6       12.58       10.00      4.04 o 
   4   7   6      122.14      109.98      9.12 o 
   5   7   6        3.73        3.89      7.23 o 
   6   7   6       24.54        9.72      9.19 o 
  -7   8   6        7.51       15.70     15.87 o 
  -6   8   6       44.67       35.65     11.12 o 
  -5   8   6        0.76       -2.73     13.58 o 
  -4   8   6       26.34       25.93      6.32 o 
  -3   8   6        0.48       -3.76      3.76 o 
  -2   8   6        0.77       -0.58      3.41 o 
  -1   8   6       67.95       65.77      4.89 o 
   0   8   6     2317.48     2505.19     50.74 o 
   1   8   6      682.46      724.74     20.45 o 
   2   8   6     1309.40     1432.11     30.48 o 
   3   8   6       48.85       47.57      9.19 o 
   4   8   6      719.20      844.71     31.74 o 
   5   8   6      116.84      113.58     13.68 o 
   6   8   6       42.64       24.09     10.14 o 
  -7   9   6        5.48       -3.03     16.49 o 
  -6   9   6      146.04      137.17     17.07 o 
  -5   9   6       14.52        7.29      7.97 o 
  -4   9   6      114.60      108.93     10.29 o 
  -3   9   6        3.98        7.67      5.67 o 
  -2   9   6      472.25      465.64     21.79 o 
  -1   9   6      166.14      191.14     17.09 o 
   0   9   6        9.02        2.26      3.57 o 
   1   9   6      200.75      214.19      9.51 o 
   2   9   6      856.59      907.22     26.76 o 
   3   9   6     1259.91     1476.61     42.99 o 
   4   9   6       49.01       28.56     11.09 o 
   5   9   6       18.48        1.98      8.50 o 
   6   9   6      173.87      185.13     33.67 o 
  -6  10   6        3.52       -4.73     10.14 o 
  -5  10   6       68.33       48.40     11.15 o 
  -4  10   6       91.40       76.30     11.03 o 
  -3  10   6       85.91       79.94     12.64 o 
  -2  10   6       76.80       64.46      7.28 o 
  -1  10   6      484.45      540.89     18.66 o 
   0  10   6      570.61      600.31     20.16 o 
   1  10   6      466.73      557.02     21.42 o 
   2  10   6       49.99       42.41      6.53 o 
   3  10   6       41.11       28.04      6.98 o 
   4  10   6       67.01       42.92      8.93 o 
   5  10   6      223.09      228.77     20.30 o 
  -6  11   6       14.05       28.49     15.32 o 
  -5  11   6       34.48       32.71     11.14 o 
  -4  11   6       52.59       27.52     10.70 o 
  -3  11   6        0.78        0.00      9.35 o 
  -2  11   6       18.41       30.99      8.12 o 
  -1  11   6        1.57        1.16      5.27 o 
   0  11   6      244.82      257.07     12.23 o 
   1  11   6       26.50       22.27      6.17 o 
   2  11   6       12.09       11.01      5.63 o 
   3  11   6      478.20      527.06     44.15 o 
   4  11   6      190.37      191.03     17.78 o 
   5  11   6      110.20       87.54     27.31 o 
  -5  12   6        3.37        1.64     10.18 o 
  -4  12   6        8.42       16.91     10.18 o 
  -3  12   6       26.59        3.74      9.58 o 
  -2  12   6      390.65      428.07     24.15 o 
  -1  12   6      236.40      236.21     23.70 o 
   0  12   6      169.14      195.32     11.00 o 
   1  12   6      148.89      144.64     31.53 o 
   2  12   6       33.94       24.71     23.94 o 
   3  12   6        5.86       11.24      8.68 o 
   4  12   6        0.29        4.81     17.96 o 
  -5  13   6       20.80       32.20     23.25 o 
  -4  13   6       40.89       30.41     20.26 o 
  -3  13   6       30.98       34.80     11.33 o 
  -2  13   6      133.61      111.11     40.32 o 
  -1  13   6       69.51       62.39     11.75 o 
   0  13   6        2.76       11.52      8.04 o 
   1  13   6      142.55      150.59     42.44 o 
   2  13   6      241.38      275.30     28.70 o 
   3  13   6        0.26       37.20     17.58 o 
  -4  14   6      236.04      207.95     23.01 o 
  -3  14   6      160.70      140.17     28.22 o 
  -2  14   6       21.08       29.24     20.44 o 
  -1  14   6       44.47       42.74     10.50 o 
   0  14   6      237.34      231.66     19.81 o 
   1  14   6        0.76        9.71     15.85 o 
   2  14   6       14.01       18.22     10.92 o 
  -2  15   6      271.11      286.53     27.12 o 
  -1  15   6        2.45       -8.63     11.96 o 
   0  15   6       35.27       18.60     19.99 o 
   1  15   6       33.41       29.98     11.63 o 
  -7   0   7      433.99      449.42     35.54 o 
  -5   0   7        7.81       -1.26      5.29 o 
  -3   0   7     2924.03     3015.01    113.49 o 
  -1   0   7        2.55       -0.07      1.87 o 
   1   0   7      577.05      591.09     15.71 o 
   3   0   7        8.40        3.70      3.14 o 
   5   0   7      952.88     1096.95     41.97 o 
   7   0   7       29.72       20.52     14.54 o 
  -8   1   7       19.19       29.18     17.53 o 
  -7   1   7       82.53       62.48     12.23 o 
  -6   1   7      296.84      288.99     17.67 o 
  -5   1   7      370.43      397.48     18.96 o 
  -4   1   7      205.97      205.53      8.11 o 
  -3   1   7      712.01      675.24     13.61 o 
  -2   1   7        0.02       -0.59      1.64 o 
  -1   1   7     4340.26     4592.56     80.37 o 
   0   1   7      357.30      352.50      8.61 o 
   1   1   7       47.41       44.86      2.16 o 
   2   1   7      288.06      298.38      7.09 o 
   3   1   7      485.06      519.79     12.46 o 
   4   1   7       29.72       20.80      3.38 o 
   5   1   7       51.16       49.41      6.33 o 
   6   1   7       31.62       35.10      7.22 o 
   7   1   7      164.94      165.55     18.27 o 
  -8   2   7      240.44      218.80     22.78 o 
  -7   2   7        0.47       10.07     13.25 o 
  -6   2   7       49.72       44.60      6.13 o 
  -5   2   7       55.20       38.12      5.51 o 
  -4   2   7      353.64      320.32     10.89 o 
  -3   2   7      979.21     1010.88     22.46 o 
  -2   2   7        5.46        0.12      1.40 o 
  -1   2   7      802.88      892.40     20.45 o 
   0   2   7      498.09      472.96     11.74 o 
   1   2   7     2494.58     2672.02     40.51 o 
   2   2   7       81.14       70.21      3.08 o 
   3   2   7      194.71      212.41      6.49 o 
   4   2   7      261.91      310.47     10.10 o 
   5   2   7       79.67       75.92      9.08 o 
   6   2   7      120.61      129.29     11.28 o 
   7   2   7       35.26        1.61      9.10 o 
  -8   3   7       94.06       93.63     19.66 o 
  -7   3   7       36.32       23.46     10.94 o 
  -6   3   7        1.51        7.26      8.79 o 
  -5   3   7       31.44       40.83      5.77 o 
  -4   3   7      530.87      545.93     15.56 o 
  -3   3   7       75.53       55.56      4.41 o 
  -2   3   7     2865.97     3004.60     50.24 o 
  -1   3   7     1459.22     1534.91     27.09 o 
   0   3   7        6.16        8.32      2.50 o 
   1   3   7     1150.20     1291.78     42.07 o 
   2   3   7      135.31      132.46      6.44 o 
   3   3   7       28.57       23.67      3.23 o 
   4   3   7      950.41     1090.92     24.62 o 
   5   3   7       79.46       76.64      9.25 o 
   6   3   7        0.33       -2.69      6.23 o 
   7   3   7       85.64       72.87     11.92 o 
  -8   4   7      158.52      145.32     17.95 o 
  -7   4   7        2.84        9.72     12.98 o 
  -6   4   7      435.75      455.96     23.65 o 
  -5   4   7        0.70        4.48      5.38 o 
  -4   4   7      509.04      512.61     16.28 o 
  -3   4   7       56.93       52.22      3.92 o 
  -2   4   7        8.72        3.60      1.76 o 
  -1   4   7      175.46      200.10      5.52 o 
   0   4   7       34.12       24.20      3.89 o 
   1   4   7       29.82       39.76      5.20 o 
   2   4   7     1121.83     1228.48     29.13 o 
   3   4   7        9.10        6.47      3.76 o 
   4   4   7      294.32      317.98     15.72 o 
   5   4   7       35.29       33.91     20.87 o 
   6   4   7       46.06       34.22      7.96 o 
   7   4   7       95.17       66.56     13.79 o 
  -8   5   7       31.18       25.94     14.04 o 
  -7   5   7        5.99       -0.23     11.33 o 
  -6   5   7      319.41      308.20     21.01 o 
  -5   5   7       24.36       24.81      6.48 o 
  -4   5   7      297.39      311.96     11.99 o 
  -3   5   7      374.90      389.65     10.45 o 
  -2   5   7        0.17       -0.60      2.10 o 
  -1   5   7      283.78      225.27      7.81 o 
   0   5   7       11.14       19.00      1.85 o 
   1   5   7      248.57      262.51      8.29 o 
   2   5   7      335.10      339.75      8.74 o 
   3   5   7      112.78      110.58      5.62 o 
   4   5   7      247.96      288.34     14.58 o 
   5   5   7       11.07        9.23      5.08 o 
   6   5   7       39.47       29.43      9.51 o 
   7   5   7       38.83       10.00     12.29 o 
  -8   6   7        1.22        9.05     14.28 o 
  -7   6   7       50.83       41.62     13.19 o 
  -6   6   7      153.86      136.98     14.15 o 
  -5   6   7      259.24      253.09      9.96 o 
  -4   6   7        0.05        2.87      3.57 o 
  -3   6   7      237.27      223.06      7.87 o 
  -2   6   7      703.44      746.15     16.84 o 
  -1   6   7       14.89       21.59      2.68 o 
   0   6   7      690.48      740.26     14.95 o 
   1   6   7      890.26      958.44     21.20 o 
   2   6   7      145.77      159.71     12.63 o 
   3   6   7       38.38       35.26      4.35 o 
   4   6   7        0.36       -2.49      4.67 o 
   5   6   7      185.91      197.99     12.92 o 
   6   6   7       68.18       47.47      9.41 o 
  -7   7   7      112.90      103.82     19.40 o 
  -6   7   7      140.43      147.79     15.55 o 
  -5   7   7      453.39      504.47     26.66 o 
  -4   7   7        2.47       -2.86      3.47 o 
  -3   7   7      160.15      143.91      7.95 o 
  -2   7   7        0.55       -1.33      2.48 o 
  -1   7   7     1748.05     1843.75     36.12 o 
   0   7   7      393.21      405.27     14.96 o 
   1   7   7       17.35       17.60      3.51 o 
   2   7   7       39.74       31.52      3.47 o 
   3   7   7      295.66      335.80     14.26 o 
   4   7   7      327.76      371.70     16.21 o 
   5   7   7      184.40      210.47     18.84 o 
   6   7   7        7.91       -5.10      7.25 o 
  -7   8   7       50.56       82.11     26.86 o 
  -6   8   7       36.17       39.41     11.52 o 
  -5   8   7      222.19      229.96     19.11 o 
  -4   8   7      469.12      522.23     17.19 o 
  -3   8   7     1478.84     1587.69     39.99 o 
  -2   8   7      125.18      119.24      8.59 o 
  -1   8   7        0.05       -3.22      3.22 o 
   0   8   7      618.12      622.26     15.17 o 
   1   8   7     1217.98     1298.15     27.23 o 
   2   8   7       13.33       11.42      3.87 o 
   3   8   7      722.21      885.57     34.51 o 
   4   8   7      196.03      213.61     13.92 o 
   5   8   7       16.11       32.65     17.74 o 
   6   8   7        0.18       20.48     14.41 o 
  -7   9   7        0.65      -12.79     12.79 o 
  -6   9   7       98.12       78.35     14.75 o 
  -5   9   7       76.06       45.13     12.35 o 
  -4   9   7       80.64       71.68     11.44 o 
  -3   9   7      440.41      483.74     19.57 o 
  -2   9   7     1895.21     2147.70     53.13 o 
  -1   9   7     1495.74     1608.97     38.94 o 
   0   9   7     1425.76     1482.75     35.38 o 
   1   9   7        2.38        5.51      3.14 o 
   2   9   7       10.26       11.92      4.46 o 
   3   9   7      165.97      171.89     16.63 o 
   4   9   7      204.34      219.90     18.73 o 
   5   9   7      221.91      244.94     36.24 o 
  -6  10   7       34.37       49.45     14.09 o 
  -5  10   7       31.87       20.09     15.50 o 
  -4  10   7     1272.35     1278.39     50.26 o 
  -3  10   7        0.35       10.99      6.57 o 
  -2  10   7      239.51      255.23     19.22 o 
  -1  10   7      198.22      202.72     10.24 o 
   0  10   7       47.23       44.07      7.47 o 
   1  10   7      558.57      607.97     23.77 o 
   2  10   7       14.75       12.60      4.46 o 
   3  10   7       12.51       -1.16     10.37 o 
   4  10   7      124.46       98.07     13.07 o 
   5  10   7      108.47      100.05     31.75 o 
  -6  11   7      144.37      145.86     27.34 o 
  -5  11   7       39.95       34.28     15.53 o 
  -4  11   7        1.39        7.55     13.04 o 
  -3  11   7      561.40      598.95     30.02 o 
  -2  11   7      432.00      461.90     28.98 o 
  -1  11   7       13.58        4.57      5.11 o 
   0  11   7       41.54       50.11      7.17 o 
   1  11   7      352.19      364.35     14.67 o 
   2  11   7       53.29       48.61      8.77 o 
   3  11   7      117.58      107.90     20.98 o 
   4  11   7       32.25       12.51     20.15 o 
  -5  12   7      112.75      124.79     18.50 o 
  -4  12   7       60.49       40.94     11.25 o 
  -3  12   7        1.72        6.34      9.17 o 
  -2  12   7        5.66       18.70     14.83 o 
  -1  12   7       52.36       37.05     18.63 o 
   0  12   7      220.94      221.94     14.91 o 
   1  12   7       86.80      104.31     12.05 o 
   2  12   7      190.14      203.65     15.74 o 
   3  12   7       34.07       40.18     33.99 o 
   4  12   7       21.56       46.39     22.87 o 
  -4  13   7        3.96       -5.33      9.95 o 
  -3  13   7       43.79       50.13     17.85 o 
  -2  13   7      101.05      101.36     15.15 o 
  -1  13   7      230.26      220.08     38.43 o 
   0  13   7       57.80       61.84     11.70 o 
   1  13   7       18.00       13.05     15.26 o 
   2  13   7       76.78       92.61     24.56 o 
   3  13   7      135.63      128.96     31.75 o 
  -3  14   7      157.35      138.64     16.98 o 
  -2  14   7       26.42       11.57     11.80 o 
  -1  14   7       53.73       60.94     12.05 o 
   0  14   7       18.41       16.84      9.13 o 
   1  14   7       99.26       40.94     25.71 o 
   2  14   7       10.30       -8.98     18.65 o 
  -1  15   7       96.22       62.04     14.10 o 
   0  15   7       24.42       -0.69     21.48 o 
  -8   0   8        4.65       -1.92     14.16 o 
  -6   0   8        6.94        3.85     13.41 o 
  -4   0   8       30.25       28.47      3.19 o 
  -2   0   8     2206.19     2374.40     50.85 o 
   0   0   8        1.65        2.26      2.08 o 
   2   0   8       12.86       11.03      2.94 o 
   4   0   8        3.29        5.14      4.10 o 
   6   0   8      356.21      374.54     25.12 o 
  -8   1   8        0.87      -13.90     13.90 o 
  -7   1   8       48.88       35.90     10.61 o 
  -6   1   8       13.00        6.13      8.29 o 
  -5   1   8       23.18       19.64      3.37 o 
  -4   1   8      291.79      255.42     11.13 o 
  -3   1   8     1320.74     1317.47     24.91 o 
  -2   1   8      457.75      449.09      9.55 o 
  -1   1   8       21.00       24.74      1.87 o 
   0   1   8      850.32      937.79     16.89 o 
   1   1   8      328.57      373.00      7.78 o 
   2   1   8       18.73       19.85      3.17 o 
   3   1   8      136.09      120.30      7.15 o 
   4   1   8      196.19      209.88      7.88 o 
   5   1   8      849.97     1002.27     25.43 o 
   6   1   8        1.16       -1.54      6.09 o 
   7   1   8       98.99       89.25     39.68 o 
  -8   2   8       17.57        6.11     11.61 o 
  -7   2   8        1.09       -3.74     13.87 o 
  -6   2   8        9.32        9.90      8.50 o 
  -5   2   8       24.33       15.36      4.74 o 
  -4   2   8      155.31      148.48      8.15 o 
  -3   2   8        1.75        2.53      2.62 o 
  -2   2   8      971.00      921.33     17.06 o 
  -1   2   8     1517.01     1564.86     27.77 o 
   0   2   8      944.80     1111.06     32.68 o 
   1   2   8       53.04       65.63      5.18 o 
   2   2   8      490.47      529.92     10.94 o 
   3   2   8      508.66      510.69     16.15 o 
   4   2   8       73.63       72.83      5.76 o 
   5   2   8      479.87      545.47     18.43 o 
   6   2   8       14.51       12.80      9.11 o 
   7   2   8      224.39      242.91     17.97 o 
  -8   3   8       25.16       28.81     17.59 o 
  -7   3   8       47.61       44.86     21.54 o 
  -6   3   8       16.02       19.07      9.79 o 
  -5   3   8      135.83      111.31      8.16 o 
  -4   3   8        3.49       -5.57      5.74 o 
  -3   3   8        5.10       -0.28      2.90 o 
  -2   3   8     2080.99     2309.67     53.15 o 
  -1   3   8      103.13      119.91      6.65 o 
   0   3   8     1621.63     1867.59     49.14 o 
   1   3   8     4135.93     4378.78    113.22 o 
   2   3   8       54.64       63.71      4.02 o 
   3   3   8       12.29       11.38      2.96 o 
   4   3   8      161.30      170.22      7.47 o 
   5   3   8       37.79       36.26      6.34 o 
   6   3   8        0.36       -2.73      7.68 o 
   7   3   8      126.06       94.23     14.37 o 
  -8   4   8       43.53       15.70     12.96 o 
  -7   4   8        6.00       -9.24      9.24 o 
  -6   4   8        8.73       23.53      9.26 o 
  -5   4   8       59.84       64.35      8.48 o 
  -4   4   8      669.59      699.77     19.64 o 
  -3   4   8       91.24       75.40      4.89 o 
  -2   4   8       14.33       14.03      2.34 o 
  -1   4   8       27.52       21.31      2.87 o 
   0   4   8      190.62      216.87      9.28 o 
   1   4   8      194.46      210.73      9.73 o 
   2   4   8      156.31      156.79     10.24 o 
   3   4   8      999.95     1137.92     26.20 o 
   4   4   8       50.63       44.32      5.18 o 
   5   4   8       14.39        1.40      5.93 o 
   6   4   8        7.26        6.04      6.68 o 
  -8   5   8       26.52       -0.39     12.79 o 
  -7   5   8      133.41      156.62     16.18 o 
  -6   5   8       55.21       40.92     13.79 o 
  -5   5   8       17.84       13.06      6.94 o 
  -4   5   8      116.94      119.39      6.19 o 
  -3   5   8       88.04       87.42      6.05 o 
  -2   5   8      195.50      181.60      9.76 o 
  -1   5   8      477.37      492.50     17.30 o 
   0   5   8      539.90      509.27     17.52 o 
   1   5   8      569.61      551.11     19.24 o 
   2   5   8      123.01      141.20      5.29 o 
   3   5   8       16.23        7.80      3.12 o 
   4   5   8       61.24       62.08     10.55 o 
   5   5   8      545.88      670.45     27.26 o 
   6   5   8       79.28       61.67      9.26 o 
  -8   6   8       78.27      100.85     25.39 o 
  -7   6   8      161.37      187.74     18.68 o 
  -6   6   8       23.35       21.88      9.00 o 
  -5   6   8       20.46       26.40      7.17 o 
  -4   6   8      202.73      194.82      8.56 o 
  -3   6   8      228.00      230.87      8.55 o 
  -2   6   8     1379.91     1455.49     29.55 o 
  -1   6   8       76.40       67.92      9.29 o 
   0   6   8        8.55       10.61      3.32 o 
   1   6   8       34.85       35.24      7.76 o 
   2   6   8       64.51       67.91     13.44 o 
   3   6   8      795.18      866.24     24.09 o 
   4   6   8       48.49       47.30      6.54 o 
   5   6   8        6.52       -1.96      7.37 o 
   6   6   8      175.69      205.95     20.86 o 
  -7   7   8       57.36       67.13     19.24 o 
  -6   7   8        5.83       -6.08      8.85 o 
  -5   7   8      455.06      474.09     18.57 o 
  -4   7   8        5.29        8.40      5.82 o 
  -3   7   8      301.20      276.14      9.33 o 
  -2   7   8       22.41       14.55      3.73 o 
  -1   7   8      168.64      181.76      6.37 o 
   0   7   8     1891.29     2077.48     39.56 o 
   1   7   8      699.22      727.66     20.09 o 
   2   7   8      331.41      398.43     33.75 o 
   3   7   8        4.27        2.76      4.37 o 
   4   7   8       65.64       65.74      7.21 o 
   5   7   8        5.93        5.10      7.07 o 
   6   7   8        2.44        4.89     11.57 o 
  -7   8   8       13.86        4.33     15.37 o 
  -6   8   8       57.08       70.80     21.11 o 
  -5   8   8       62.79       82.00     29.21 o 
  -4   8   8        0.27        0.55      4.98 o 
  -3   8   8      578.04      614.19     18.47 o 
  -2   8   8      326.43      354.77     15.15 o 
  -1   8   8      542.16      551.20     16.61 o 
   0   8   8       85.17       83.92      9.87 o 
   1   8   8      249.32      267.40     13.18 o 
   2   8   8      866.76      990.09     32.49 o 
   3   8   8       16.43       16.11      3.94 o 
   4   8   8       50.93       38.57     16.46 o 
   5   8   8       14.76        2.83     16.30 o 
  -7   9   8       34.81      110.68     28.97 o 
  -6   9   8        9.02       19.55     13.12 o 
  -5   9   8       34.79       42.22     11.18 o 
  -4   9   8      230.45      223.27     34.06 o 
  -3   9   8       50.88       42.28      5.48 o 
  -2   9   8      531.12      588.65     17.46 o 
  -1   9   8      899.67      988.88     25.51 o 
   0   9   8      877.31      919.18     25.59 o 
   1   9   8     1709.76     1936.88     49.02 o 
   2   9   8        4.31        0.52      9.27 o 
   3   9   8       69.71       39.31      7.92 o 
   4   9   8       31.25       -4.92     14.00 o 
   5   9   8       51.45       51.57     21.22 o 
  -6  10   8       28.83       25.29     29.29 o 
  -5  10   8      110.95      146.84     18.71 o 
  -4  10   8      112.99      109.88     21.75 o 
  -3  10   8       64.31       50.39      8.73 o 
  -2  10   8     1301.29     1498.76     36.90 o 
  -1  10   8       57.91       63.73     15.26 o 
   0  10   8       42.06       28.56      4.28 o 
   1  10   8      110.83      120.26     16.00 o 
   2  10   8        4.54       -3.81      3.81 o 
   3  10   8      342.20      360.33     31.59 o 
   4  10   8       88.51       67.71     20.26 o 
   5  10   8        3.47       19.67     18.97 o 
  -6  11   8       57.79       37.89     20.20 o 
  -5  11   8        2.08        6.26     10.60 o 
  -4  11   8      395.45      459.25     75.68 o 
  -3  11   8       91.54       94.58     12.46 o 
  -2  11   8       27.13       26.25      9.64 o 
  -1  11   8        3.79       -6.98      6.98 o 
   0  11   8        0.02       -1.33      3.69 o 
   1  11   8      133.00      131.51     11.21 o 
   2  11   8      196.63      226.59     18.97 o 
   3  11   8       59.00       41.58     24.96 o 
   4  11   8       22.29       18.06     27.10 o 
  -5  12   8        5.59       -1.80     11.23 o 
  -4  12   8      168.74      160.07     15.78 o 
  -3  12   8       89.44       73.80     11.48 o 
  -2  12   8       64.47       75.49     10.06 o 
  -1  12   8      350.81      388.23     22.95 o 
   0  12   8       39.75       37.33     12.96 o 
   1  12   8      104.98      119.48     14.83 o 
   2  12   8       17.91       13.20     24.26 o 
   3  12   8        6.18        0.69     25.60 o 
  -4  13   8       16.63       -5.82     12.23 o 
  -3  13   8       98.48       89.56     14.89 o 
  -2  13   8       17.49       20.86     11.04 o 
  -1  13   8       38.66       30.81      9.80 o 
   0  13   8      184.55      205.80     16.94 o 
   1  13   8       49.14       38.37     19.51 o 
   2  13   8       17.32       19.40     18.76 o 
   3  13   8        2.31       30.41     22.82 o 
  -3  14   8       20.91       36.55     14.01 o 
  -2  14   8       85.99       89.47     24.18 o 
  -1  14   8       11.55        5.33      8.94 o 
   0  14   8        4.21       -6.31     15.34 o 
   1  14   8        5.55        4.17     19.51 o 
  -7   0   9      112.60       66.00     17.32 o 
  -5   0   9     3007.60     3203.91     99.88 o 
  -3   0   9      392.89      411.81     12.87 o 
  -1   0   9      247.64      250.53      8.54 o 
   1   0   9     2756.34     2948.09     65.52 o 
   3   0   9     5148.89     6163.64    136.57 o 
   5   0   9      145.80      160.92     13.89 o 
  -8   1   9        9.05        3.81     10.90 o 
  -7   1   9      358.55      391.78     24.46 o 
  -6   1   9       13.59       -3.91      6.55 o 
  -5   1   9       79.48       87.74      7.55 o 
  -4   1   9        4.79        3.41      2.07 o 
  -3   1   9     1752.89     1858.34     34.53 o 
  -2   1   9       20.21       15.39      2.48 o 
  -1   1   9      838.01      879.49     19.13 o 
   0   1   9        0.16       -0.39      1.78 o 
   1   1   9      536.01      550.07     10.95 o 
   2   1   9       14.87       10.65      2.41 o 
   3   1   9     1033.37     1206.11     23.34 o 
   4   1   9       67.72       70.23      6.84 o 
   5   1   9      896.15     1002.02     36.88 o 
   6   1   9        1.18        9.57      7.75 o 
  -8   2   9       17.20        9.03     17.42 o 
  -7   2   9        0.08        0.15     10.82 o 
  -6   2   9      117.83      108.17      6.60 o 
  -5   2   9      214.81      221.00     10.59 o 
  -4   2   9       10.39        5.36      3.47 o 
  -3   2   9      339.87      311.92     10.11 o 
  -2   2   9       60.90       64.43      5.51 o 
  -1   2   9     3161.39     3482.91     60.16 o 
   0   2   9      600.52      556.03     18.88 o 
   1   2   9       39.09       37.42      2.66 o 
   2   2   9      213.19      252.23      7.77 o 
   3   2   9       64.71       63.72      4.12 o 
   4   2   9        5.56        6.98      3.19 o 
   5   2   9       58.57       42.84      7.09 o 
   6   2   9        3.57       -6.16      6.28 o 
  -8   3   9        0.09        7.90     11.32 o 
  -7   3   9       22.26       32.84     17.64 o 
  -6   3   9      158.42      166.98     16.35 o 
  -5   3   9       94.02       79.47     12.77 o 
  -4   3   9      432.33      412.90     14.15 o 
  -3   3   9      353.91      367.21     11.65 o 
  -2   3   9      469.24      471.54     12.34 o 
  -1   3   9      114.46      131.39      4.06 o 
   0   3   9       99.36       84.31      5.28 o 
   1   3   9       76.03       61.39      6.08 o 
   2   3   9     1061.40     1187.71     25.37 o 
   3   3   9        4.10        2.30      2.70 o 
   4   3   9       84.11       76.93      7.91 o 
   5   3   9      109.27       96.22      9.77 o 
   6   3   9       47.67       22.43      8.32 o 
  -8   4   9      115.91      143.36     34.90 o 
  -7   4   9       19.18       30.47     10.74 o 
  -6   4   9       81.88       61.05     10.32 o 
  -5   4   9       11.37       11.04      6.03 o 
  -4   4   9      523.27      577.50     17.40 o 
  -3   4   9      158.68      141.64      6.66 o 
  -2   4   9      552.65      588.89     12.63 o 
  -1   4   9      417.67      416.60     11.81 o 
   0   4   9     1485.14     1554.65     40.24 o 
   1   4   9        0.16        1.08      3.78 o 
   2   4   9        4.25        5.31      2.11 o 
   3   4   9        0.01        0.03      2.59 o 
   4   4   9       37.68       32.28      7.19 o 
   5   4   9       36.74        9.76      7.64 o 
   6   4   9       53.25       45.60     12.32 o 
  -8   5   9        1.50        0.37     14.79 o 
  -7   5   9        0.05        8.56     21.14 o 
  -6   5   9      242.39      274.41     18.81 o 
  -5   5   9      162.70      152.03     14.54 o 
  -4   5   9      730.52      753.96     21.62 o 
  -3   5   9      149.50      136.54      6.70 o 
  -2   5   9      273.16      277.12      8.48 o 
  -1   5   9       51.12       57.15      4.88 o 
   0   5   9       18.40       11.26      4.43 o 
   1   5   9      155.34      126.15      8.47 o 
   2   5   9      400.30      471.48     13.43 o 
   3   5   9       72.28       86.95      5.82 o 
   4   5   9       17.71        8.04      6.38 o 
   5   5   9      205.84      199.40     21.38 o 
   6   5   9       33.95       26.57     13.90 o 
  -7   6   9      479.37      514.72     34.00 o 
  -6   6   9        2.95        6.56     12.88 o 
  -5   6   9      240.52      256.88     14.71 o 
  -4   6   9      170.51      149.03      8.36 o 
  -3   6   9       43.75       34.67      6.57 o 
  -2   6   9      502.37      518.58     12.95 o 
  -1   6   9      118.05      130.19      9.10 o 
   0   6   9     1032.95     1083.68     32.56 o 
   1   6   9      167.34      118.84      8.96 o 
   2   6   9       36.56       36.32      3.34 o 
   3   6   9      607.26      650.49     19.44 o 
   4   6   9       15.86       17.37      6.84 o 
   5   6   9       32.57       40.18     13.16 o 
   6   6   9       23.64       17.78     12.55 o 
  -7   7   9        0.37       -0.41     10.20 o 
  -6   7   9       96.76      106.26     21.70 o 
  -5   7   9      652.04      724.33     46.92 o 
  -4   7   9        0.53        3.48      4.66 o 
  -3   7   9     1483.42     1593.97     35.43 o 
  -2   7   9        6.58        5.42      2.82 o 
  -1   7   9      604.27      641.39     15.40 o 
   0   7   9      134.40      101.99     16.98 o 
   1   7   9       56.77       30.14      7.22 o 
   2   7   9      202.79      227.22     12.94 o 
   3   7   9      284.04      332.67     37.76 o 
   4   7   9       10.61        0.69     12.67 o 
   5   7   9      160.60      161.80     18.48 o 
  -7   8   9       88.39       96.06     38.37 o 
  -6   8   9       60.94       68.67     12.62 o 
  -5   8   9       72.57       81.17     12.57 o 
  -4   8   9       26.10        9.39      6.56 o 
  -3   8   9      941.90     1042.95     32.84 o 
  -2   8   9       47.92       43.39     12.07 o 
  -1   8   9     1672.70     1762.19     55.99 o 
   0   8   9        1.75        3.03      3.55 o 
   1   8   9      733.08      894.58     44.31 o 
   2   8   9       15.30       18.02      2.79 o 
   3   8   9       54.04       29.85      5.62 o 
   4   8   9        0.74       10.53     14.06 o 
   5   8   9       86.19       66.38     21.22 o 
  -6   9   9      102.93       81.00     14.62 o 
  -5   9   9      294.39      334.43     21.73 o 
  -4   9   9      278.19      284.93     18.31 o 
  -3   9   9      181.02      181.48     11.47 o 
  -2   9   9       76.91       92.90      7.63 o 
  -1   9   9      191.45      199.44      8.62 o 
   0   9   9        9.99        9.36      4.21 o 
   1   9   9       38.31       43.99      3.60 o 
   2   9   9       55.71       59.09      6.16 o 
   3   9   9      198.07      253.89     29.02 o 
   4   9   9      105.19       95.88     27.31 o 
   5   9   9       36.75       82.36     29.61 o 
  -6  10   9      291.12      286.42     25.36 o 
  -5  10   9       49.68       35.65     28.43 o 
  -4  10   9       41.72       46.28     10.07 o 
  -3  10   9       76.61       73.32     17.34 o 
  -2  10   9      179.57      183.38     14.00 o 
  -1  10   9       30.68       31.48      9.54 o 
   0  10   9       12.67       14.24      3.31 o 
   1  10   9        0.22       -1.35      4.67 o 
   2  10   9       31.86       43.96      9.97 o 
   3  10   9       79.64       67.34     20.15 o 
   4  10   9      116.61       92.67     24.42 o 
  -5  11   9      171.62      186.97     18.50 o 
  -4  11   9      747.63      807.27     53.85 o 
  -3  11   9        2.47       -4.64     12.03 o 
  -2  11   9       26.56       42.22     10.90 o 
  -1  11   9       48.53       37.53      6.94 o 
   0  11   9       29.14       35.76     17.02 o 
   1  11   9        0.08       -5.23      6.36 o 
   2  11   9      360.36      364.49     41.85 o 
   3  11   9       22.95       -0.69     16.62 o 
   4  11   9       43.76        6.25     19.45 o 
  -5  12   9        1.19       11.92     20.68 o 
  -4  12   9       39.34       67.86     12.47 o 
  -3  12   9       19.56       21.05     12.22 o 
  -2  12   9       33.23       28.10      9.26 o 
  -1  12   9       84.12       91.62     11.39 o 
   0  12   9      483.13      613.26     62.88 o 
   1  12   9        0.06       10.48     16.09 o 
   2  12   9        0.06        9.03     17.37 o 
   3  12   9        6.18      -18.01     18.01 o 
  -4  13   9        2.15       14.32     19.29 o 
  -3  13   9      121.49      111.18     14.44 o 
  -2  13   9      188.73      190.33     18.73 o 
  -1  13   9       24.46       30.73     18.17 o 
   0  13   9       51.95       52.59     20.31 o 
   2  13   9      195.54      196.57     32.01 o 
  -2  14   9        4.07       30.41     20.04 o 
  -1  14   9       37.70       -9.78     18.12 o 
   0  14   9       33.20       27.31     29.39 o 
  -8   0  10        5.89       -5.77     24.37 o 
  -6   0  10      292.17      333.02     31.43 o 
  -4   0  10      374.09      403.11     16.00 o 
  -2   0  10        0.12        2.78      2.42 o 
   0   0  10       15.07       11.68      2.30 o 
   2   0  10       74.71       57.66      4.79 o 
   4   0  10      279.30      308.55     14.80 o 
   6   0  10        5.18       19.43     23.22 o 
  -8   1  10        0.39        9.28     11.98 o 
  -7   1  10       12.17       17.34     11.02 o 
  -6   1  10       49.87       59.33     12.43 o 
  -5   1  10      112.51      128.82     13.43 o 
  -4   1  10      612.09      628.69     13.96 o 
  -3   1  10      750.60      752.28     14.74 o 
  -2   1  10      232.43      225.29      6.07 o 
  -1   1  10      207.46      177.15      7.38 o 
   0   1  10        0.43       -0.05      1.32 o 
   1   1  10      305.87      343.21     12.99 o 
   2   1  10       94.04       95.51      4.40 o 
   3   1  10       37.64       34.22      3.68 o 
   4   1  10       58.25       54.59      4.89 o 
   5   1  10      455.70      499.63     22.65 o 
   6   1  10       68.09       66.32     12.92 o 
  -8   2  10       14.44       10.84     13.91 o 
  -7   2  10        1.60        8.50     15.39 o 
  -6   2  10       89.10      103.44     11.21 o 
  -5   2  10       52.62       43.60      6.41 o 
  -4   2  10       77.91       58.75      5.90 o 
  -3   2  10     1091.55     1079.58     22.58 o 
  -2   2  10      252.62      287.62      7.48 o 
  -1   2  10       11.06       14.77      3.83 o 
   0   2  10      137.47      140.90      7.16 o 
   1   2  10      101.34       85.83      6.74 o 
   2   2  10       89.12       81.83      7.22 o 
   3   2  10      831.72      930.62     19.72 o 
   4   2  10        0.68       -2.71      3.34 o 
   5   2  10       11.81        6.91      6.30 o 
   6   2  10       21.66        0.54     26.21 o 
  -8   3  10       10.23       25.98     13.68 o 
  -7   3  10       21.75        0.21     14.83 o 
  -6   3  10        9.44        2.66      8.30 o 
  -5   3  10      194.40      190.87     11.51 o 
  -4   3  10      269.21      249.10     11.11 o 
  -3   3  10       29.91       30.57      6.02 o 
  -2   3  10      111.28      106.02      4.88 o 
  -1   3  10     1237.98     1278.18     37.59 o 
   0   3  10        0.43        2.69      4.11 o 
   1   3  10      520.87      508.86     15.89 o 
   2   3  10       62.83       66.07      6.49 o 
   3   3  10      100.87       99.28      5.39 o 
   4   3  10       18.70        6.33      3.59 o 
   5   3  10      141.06      111.46     10.62 o 
   6   3  10        0.03        8.32     12.80 o 
  -8   4  10       34.62       38.50     16.52 o 
  -7   4  10       52.40       37.86     13.77 o 
  -6   4  10       32.16       17.00     10.29 o 
  -5   4  10      159.49      139.03     15.81 o 
  -4   4  10       35.67       36.78      6.27 o 
  -3   4  10      115.58       97.19      5.79 o 
  -2   4  10      129.55      143.36      5.50 o 
  -1   4  10      292.10      285.16     12.67 o 
   0   4  10      195.72      181.72     10.32 o 
   1   4  10      434.62      423.77     16.79 o 
   2   4  10      482.94      520.53     19.38 o 
   3   4  10       61.26       54.92      6.56 o 
   4   4  10       11.92       13.03      5.52 o 
   5   4  10       80.15       52.08     12.93 o 
   6   4  10        0.40       13.38     15.37 o 
  -7   5  10      179.98      182.16     19.85 o 
  -6   5  10      267.41      262.20     19.39 o 
  -5   5  10        0.37       -3.57      5.09 o 
  -4   5  10       38.73       30.73      8.75 o 
  -3   5  10       34.52       26.59      3.80 o 
  -2   5  10      227.34      235.89      7.27 o 
  -1   5  10     1221.94     1236.01     35.36 o 
   0   5  10       18.52        4.20      4.84 o 
   1   5  10       18.07       15.58      6.48 o 
   2   5  10        0.03        1.39     16.25 o 
   3   5  10      356.32      408.34     15.16 o 
   4   5  10      506.86      602.38     27.80 o 
   5   5  10       71.94       56.19     23.78 o 
  -7   6  10       16.53       23.78     12.52 o 
  -6   6  10        0.29        4.41      9.83 o 
  -5   6  10      413.12      405.54     22.57 o 
  -4   6  10      488.55      540.71     17.37 o 
  -3   6  10      915.90     1043.33     24.58 o 
  -2   6  10      255.02      276.52     12.72 o 
  -1   6  10      308.84      289.73     13.54 o 
   0   6  10        3.91        1.44     11.56 o 
   1   6  10      739.78      700.44     29.13 o 
   2   6  10      253.50      237.71     17.52 o 
   3   6  10       20.85       15.47      2.80 o 
   4   6  10      189.69      212.97     19.96 o 
   5   6  10      114.10       73.22     13.94 o 
  -7   7  10      137.38       81.37     17.77 o 
  -6   7  10       10.37        7.07      9.72 o 
  -5   7  10       82.64       97.40     11.88 o 
  -4   7  10       79.41       91.24     11.14 o 
  -3   7  10      275.26      268.52     14.40 o 
  -2   7  10      492.76      533.64     13.91 o 
  -1   7  10      974.54     1041.41     25.73 o 
   0   7  10      562.86      570.14     24.21 o 
   1   7  10      535.35      524.57     25.41 o 
   2   7  10       34.81        5.56      9.73 o 
   3   7  10      120.56       80.22     18.17 o 
   4   7  10       18.48       -0.69     19.61 o 
   5   7  10       83.46       61.20     21.89 o 
  -7   8  10       44.98        0.64     23.78 o 
  -6   8  10       21.86       25.45     10.21 o 
  -5   8  10      167.49      148.57     15.80 o 
  -4   8  10       16.27       13.11      7.48 o 
  -3   8  10       31.72       28.54      4.83 o 
  -2   8  10      329.39      383.63     14.87 o 
  -1   8  10       16.96       16.81      2.59 o 
   0   8  10      149.06      112.23     15.98 o 
   1   8  10      239.22      229.92     25.12 o 
   2   8  10       32.23       15.29     13.90 o 
   3   8  10        0.00       -1.39     11.81 o 
   4   8  10       61.56       58.68     23.78 o 
   5   8  10        0.02       13.27     23.28 o 
  -6   9  10       32.58       39.21     13.92 o 
  -5   9  10       18.03       14.77      9.75 o 
  -4   9  10      425.18      492.54     32.65 o 
  -3   9  10      125.50      125.17     19.19 o 
  -2   9  10      114.20      121.43     17.32 o 
  -1   9  10      516.54      549.15     30.46 o 
   0   9  10        1.47        2.76      2.49 o 
   1   9  10       34.25       -6.25     11.81 o 
   2   9  10        3.92       14.59     13.90 o 
   3   9  10       22.58      -13.20     13.20 o 
   4   9  10      102.51      120.46     25.87 o 
  -6  10  10      113.66      114.00     24.80 o 
  -5  10  10        2.52       -7.86     12.43 o 
  -4  10  10      221.70      193.01     31.24 o 
  -3  10  10       11.03        7.45      8.66 o 
  -2  10  10      100.10      108.94      8.35 o 
  -1  10  10      128.92      123.99     13.20 o 
   0  10  10        0.59       10.98      5.64 o 
   1  10  10      297.18      321.58     35.01 o 
   2  10  10      119.84      132.44     22.93 o 
   3  10  10       36.14        8.28     16.62 o 
   4  10  10       18.21      -21.48     23.57 o 
  -5  11  10       90.37       95.83     14.59 o 
  -4  11  10       37.54       32.80     10.22 o 
  -3  11  10        4.93       -1.50      6.84 o 
  -2  11  10        5.35       13.78     17.00 o 
  -1  11  10       77.07       77.69     11.73 o 
   0  11  10      104.23      115.44     21.70 o 
   1  11  10       36.21        0.00     15.34 o 
   2  11  10       28.70       19.40     18.01 o 
   3  11  10       33.91       22.77     17.96 o 
  -4  12  10        0.18      -15.45     15.45 o 
  -3  12  10      311.58      329.86     27.10 o 
  -2  12  10        4.02       17.32     16.62 o 
  -1  12  10       57.22       62.90     21.00 o 
   0  12  10       25.58       11.22     23.14 o 
   1  12  10        0.71        1.39     17.42 o 
   2  12  10        4.23       22.18     20.10 o 
  -2  13  10       93.99       96.36     24.96 o 
  -1  13  10      133.71      139.22     30.09 o 
   0  13  10       30.80       18.22     19.61 o 
   1  13  10        0.91       15.34     19.56 o 
  -7   0  11      507.77      451.24     39.18 o 
  -5   0  11      932.88      984.59     38.81 o 
  -3   0  11      174.85      167.36      8.42 o 
  -1   0  11     3656.20     4023.52     91.58 o 
   1   0  11     2850.11     3256.04    107.91 o 
   3   0  11     1878.25     2191.35     83.30 o 
   5   0  11       62.43       36.22     10.84 o 
  -8   1  11        1.24        4.53     11.99 o 
  -7   1  11      380.47      342.64     25.68 o 
  -6   1  11        0.00       -5.44      6.78 o 
  -5   1  11      191.76      198.12     14.68 o 
  -4   1  11        1.34       -1.94      2.64 o 
  -3   1  11      674.37      742.80     15.11 o 
  -2   1  11       18.04       14.96      2.62 o 
  -1   1  11       10.20        8.99      1.80 o 
   0   1  11       26.15       26.37      2.00 o 
   1   1  11     4610.54     5337.92     92.62 o 
   2   1  11      169.25      169.22      9.50 o 
   3   1  11      949.88     1127.36     23.38 o 
   4   1  11       43.41       24.12      8.52 o 
   5   1  11      146.52      141.26     10.44 o 
   6   1  11        4.78       -1.28     21.54 o 
  -8   2  11       26.04       42.34     13.24 o 
  -7   2  11       27.36       24.08     10.88 o 
  -6   2  11       23.39       20.25      4.66 o 
  -5   2  11      161.62      156.93      9.33 o 
  -4   2  11      119.43      100.51     12.91 o 
  -3   2  11      252.25      261.76      8.70 o 
  -2   2  11      389.76      372.85      9.73 o 
  -1   2  11      693.52      724.83     18.73 o 
   0   2  11       95.10      102.80      6.19 o 
   1   2  11      138.52      118.09      6.70 o 
   2   2  11      130.04      114.02      6.74 o 
   3   2  11      550.80      628.11     23.38 o 
   4   2  11       25.03       20.92      4.79 o 
   5   2  11      551.83      660.95     38.02 o 
   6   2  11       20.81        4.67      9.98 o 
  -7   3  11        8.76       19.22     11.56 o 
  -6   3  11       12.82       -9.12      9.12 o 
  -5   3  11        0.05        0.22      5.28 o 
  -4   3  11      299.54      278.05     12.06 o 
  -3   3  11       48.62       49.06      4.80 o 
  -2   3  11       14.91       10.27      2.38 o 
  -1   3  11        7.85        2.11      3.67 o 
   0   3  11      401.81      440.67     15.78 o 
   1   3  11       18.33        3.18     14.08 o 
   2   3  11       53.68       45.41      6.02 o 
   3   3  11       52.97       58.11      6.76 o 
   4   3  11       24.58       16.59      5.64 o 
   5   3  11      184.15      187.34     18.13 o 
  -7   4  11       16.23        4.89     20.04 o 
  -6   4  11      521.20      531.71     28.41 o 
  -5   4  11        0.60        1.00      6.83 o 
  -4   4  11        8.96        4.18      4.56 o 
  -3   4  11       42.28       37.45      4.99 o 
  -2   4  11      508.23      542.87     14.10 o 
  -1   4  11      291.81      271.39     12.54 o 
   0   4  11      219.92      229.11     15.41 o 
   1   4  11      159.40      146.99      9.33 o 
   2   4  11       63.06       61.77      8.91 o 
   3   4  11        7.11        5.75      3.32 o 
   4   4  11       17.06       17.23      9.66 o 
   5   4  11      153.72      128.38     35.41 o 
  -7   5  11      119.45      128.60     27.10 o 
  -6   5  11      227.58      200.76     18.16 o 
  -5   5  11        2.34       -2.69      7.91 o 
  -4   5  11      742.64      824.74     27.71 o 
  -3   5  11       54.23       59.24     11.52 o 
  -2   5  11      644.22      711.04     16.73 o 
  -1   5  11        0.46        0.20      4.62 o 
   0   5  11       62.73       63.58      9.06 o 
   1   5  11      439.06      409.87     26.94 o 
   2   5  11       47.80       25.13      7.75 o 
   3   5  11      197.27      169.17     15.98 o 
   4   5  11       44.78       46.09     11.95 o 
   5   5  11        0.84      -13.79     13.79 o 
  -7   6  11        1.24       -9.24     13.62 o 
  -6   6  11       71.40       41.79     17.00 o 
  -5   6  11      363.50      399.24     42.81 o 
  -4   6  11        2.37        2.59      5.50 o 
  -3   6  11       17.18        6.64      5.38 o 
  -2   6  11      638.43      692.60     17.29 o 
  -1   6  11      275.53      227.74     13.95 o 
   0   6  11       27.90       24.97      7.15 o 
   1   6  11      344.87      313.92     19.53 o 
   2   6  11       85.67       48.58     13.20 o 
   3   6  11      392.37      430.82     36.72 o 
   4   6  11        0.10       -5.52      8.74 o 
   5   6  11       22.25        3.92     11.37 o 
  -7   7  11      366.16      341.86     25.44 o 
  -6   7  11        8.17        7.09      9.93 o 
  -5   7  11      418.48      475.15     25.49 o 
  -4   7  11      156.48      181.47     12.46 o 
  -3   7  11      738.59      781.50     28.50 o 
  -2   7  11        4.28        4.70      4.75 o 
  -1   7  11       49.87       39.79     17.53 o 
   0   7  11       10.54       11.57      8.88 o 
   1   7  11      530.33      517.99     38.00 o 
   2   7  11       16.01       11.12     11.12 o 
   3   7  11      219.59      249.69     28.75 o 
   4   7  11       17.07       11.55     10.47 o 
   5   7  11      137.52      141.96     20.03 o 
  -6   8  11       18.57       17.45     10.90 o 
  -5   8  11      667.86      742.41     35.21 o 
  -4   8  11        5.55       -2.83     13.31 o 
  -3   8  11      559.87      595.42     29.66 o 
  -2   8  11       36.48       37.99      5.03 o 
  -1   8  11      485.11      483.04     35.38 o 
   0   8  11       36.99       31.80     11.76 o 
   1   8  11       50.13       31.85     13.15 o 
   2   8  11       18.80       24.21     14.54 o 
   3   8  11      190.76      110.04     20.15 o 
   4   8  11        1.94        2.08     15.93 o 
  -6   9  11        3.70        7.69     11.51 o 
  -5   9  11       11.70       -2.17     28.19 o 
  -4   9  11        9.57       -3.89      8.71 o 
  -3   9  11      207.65      184.53     13.59 o 
  -2   9  11        5.24        6.97     10.23 o 
  -1   9  11       78.48       79.57     13.72 o 
   0   9  11       32.80       20.79     13.90 o 
   1   9  11       32.22       -2.78     11.76 o 
   3   9  11        8.06       -0.69     13.79 o 
   4   9  11       65.84       76.69     22.18 o 
  -5  10  11        0.45       -2.41     11.44 o 
  -4  10  11       15.10        8.23     18.47 o 
  -3  10  11      142.69      130.32     13.59 o 
  -2  10  11       17.24        7.39      6.30 o 
  -1  10  11        4.21        9.73     18.76 o 
   0  10  11       20.71        9.03     14.59 o 
   1  10  11       54.20       13.84     13.84 o 
   2  10  11      321.19      406.29     41.79 o 
   3  10  11       21.58       25.44     18.60 o 
  -5  11  11        0.00       -3.18      9.97 o 
  -4  11  11       55.30       76.25     12.76 o 
  -3  11  11       74.59      108.92     14.10 o 
  -2  11  11      254.17      220.99     27.68 o 
  -1  11  11       29.37        3.47     20.20 o 
   0  11  11      513.13      576.19     52.00 o 
   1  11  11       15.25       -3.47     22.93 o 
   2  11  11        4.63        8.28     25.49 o 
   3  11  11        3.20       37.73     18.55 o 
  -4  12  11        3.83       -0.69     15.61 o 
  -3  12  11        0.16      -17.80     17.80 o 
  -2  12  11      395.38      415.53     45.16 o 
  -1  12  11       10.86      -16.03     16.03 o 
   0  12  11      140.44      146.76     31.48 o 
   1  12  11        0.07       24.32     19.45 o 
   2  12  11      125.23       88.24     24.16 o 
  -2  13  11        1.09       21.48     20.10 o 
  -1  13  11       69.34       41.21     21.65 o 
   0  13  11      157.31      152.42     30.78 o 
  -6   0  12        9.71       21.06     12.77 o 
  -4   0  12       18.61       13.85      4.34 o 
  -2   0  12       39.71       34.13      4.71 o 
   0   0  12       53.58       49.15      5.47 o 
   2   0  12        9.90        3.37      3.03 o 
   4   0  12       79.52       91.27     23.36 o 
  -7   1  12       28.14       23.35     18.22 o 
  -6   1  12      238.84      262.81     19.43 o 
  -5   1  12      417.98      473.25     18.21 o 
  -4   1  12      143.35      142.98      7.35 o 
  -3   1  12      656.00      644.04     14.41 o 
  -2   1  12        0.51        0.14      2.08 o 
  -1   1  12     1483.25     1674.45     32.41 o 
   0   1  12       35.43       25.29      2.41 o 
   1   1  12      192.64      200.09      5.79 o 
   2   1  12      145.27      154.55      7.51 o 
   3   1  12      842.74      999.77     24.03 o 
   4   1  12        7.36        6.38      4.67 o 
   5   1  12      153.48      140.22     17.75 o 
  -7   2  12       58.59       56.08     15.09 o 
  -6   2  12       15.00       19.81      6.45 o 
  -5   2  12      471.41      499.13     18.83 o 
  -4   2  12       19.27       21.00      8.45 o 
  -3   2  12       15.63       14.08      3.26 o 
  -2   2  12       27.75       27.53      3.35 o 
  -1   2  12      114.80      130.42      5.83 o 
   0   2  12      301.60      282.49     13.77 o 
   1   2  12       58.62       49.04      5.50 o 
   2   2  12        1.44       -0.06      1.38 o 
   3   2  12       11.39        5.39      5.72 o 
   4   2  12       66.71       50.69      9.82 o 
   5   2  12      124.10      108.07     19.67 o 
  -7   3  12      163.17      159.57     18.24 o 
  -6   3  12        2.91        3.95      4.87 o 
  -5   3  12        8.77       -0.32      8.11 o 
  -4   3  12        2.13       11.33      4.78 o 
  -3   3  12      405.90      378.03     14.41 o 
  -2   3  12        2.11        6.91      2.30 o 
  -1   3  12      526.58      530.95     22.34 o 
   0   3  12       94.20       89.34      7.32 o 
   1   3  12      136.61       93.37     13.49 o 
   2   3  12      130.60      131.64      8.34 o 
   3   3  12       11.57       24.87      7.66 o 
   4   3  12        0.07        0.14      7.48 o 
   5   3  12      299.74      301.96     36.66 o 
  -7   4  12        2.34       -3.28     16.14 o 
  -6   4  12        3.28       -7.41      7.92 o 
  -5   4  12      167.86      169.91     13.94 o 
  -4   4  12       28.74       28.52      6.01 o 
  -3   4  12      525.19      555.03     17.44 o 
  -2   4  12        4.19        2.71      2.95 o 
  -1   4  12       18.56        3.36      5.45 o 
   0   4  12      490.92      528.65     24.69 o 
   1   4  12        0.38        3.63      5.49 o 
   2   4  12       44.75       36.60      7.11 o 
   3   4  12       98.78       82.03     10.94 o 
   4   4  12        1.98        5.76      8.44 o 
   5   4  12       51.39       20.16     11.27 o 
  -7   5  12      119.24      140.14     20.89 o 
  -6   5  12       38.67       34.13     10.35 o 
  -5   5  12      530.77      583.75     52.38 o 
  -4   5  12        0.00        1.05      5.91 o 
  -3   5  12      209.12      203.70      9.30 o 
  -2   5  12      241.56      247.97      8.31 o 
  -1   5  12        2.29       -5.64      5.64 o 
   0   5  12       13.85        5.04      6.95 o 
   1   5  12      158.52      168.46     18.12 o 
   2   5  12      465.52      468.23     37.25 o 
   3   5  12      320.23      347.89     22.19 o 
   4   5  12       15.20       22.14     13.79 o 
   5   5  12       74.23       43.70     22.58 o 
  -7   6  12       88.90       76.04     24.37 o 
  -6   6  12       52.61       57.34     30.46 o 
  -5   6  12      373.87      429.17     25.82 o 
  -4   6  12      420.47      463.25     26.66 o 
  -3   6  12     1005.51     1063.82     30.31 o 
  -2   6  12       18.20       16.62      2.70 o 
  -1   6  12      138.10      104.61     14.04 o 
   0   6  12      204.01      175.83     18.79 o 
   1   6  12       52.98       17.47      7.86 o 
   2   6  12       42.45       26.19     12.40 o 
   3   6  12      207.51      202.12     19.00 o 
   4   6  12      191.01      201.03     21.25 o 
  -6   7  12      111.35      142.13     19.53 o 
  -5   7  12       10.72        2.39     12.80 o 
  -4   7  12       45.40       48.52      9.77 o 
  -3   7  12       89.18      116.39     15.61 o 
  -2   7  12      109.41      121.26      5.82 o 
  -1   7  12     1348.71     1333.45     69.00 o 
   0   7  12        1.02       10.26     15.07 o 
   1   7  12      164.31      123.14     17.26 o 
   2   7  12      160.35      161.62     20.79 o 
   3   7  12       97.89       64.61     19.29 o 
   4   7  12        3.35       10.03     16.84 o 
  -6   8  12        0.85       21.85     11.36 o 
  -5   8  12        0.98       17.70     11.03 o 
  -4   8  12       96.22      131.27     26.67 o 
  -3   8  12       31.29       41.30     19.27 o 
  -2   8  12        7.16        0.00      6.68 o 
  -1   8  12        6.85       22.50     13.63 o 
   0   8  12       76.61       53.55     14.43 o 
   1   8  12       25.22       -3.42     12.35 o 
   2   8  12       46.86       36.34     20.58 o 
   3   8  12       36.89       26.72     15.07 o 
   4   8  12       51.79       40.35     16.20 o 
  -5   9  12       34.85       44.74     11.65 o 
  -4   9  12        0.03       -2.59      7.71 o 
  -3   9  12      138.24      156.50     40.22 o 
  -1   9  12        6.83       24.05     13.74 o 
   0   9  12       11.28      -13.09     13.09 o 
   1   9  12        1.91       -4.12     13.04 o 
   2   9  12      166.93      161.62     26.83 o 
   3   9  12       29.85       32.12     17.80 o 
  -5  10  12       77.09       87.06     14.28 o 
  -4  10  12      161.05      134.47     26.13 o 
  -3  10  12        2.47       13.52     14.86 o 
  -2  10  12       54.85       33.56     22.61 o 
  -1  10  12       62.94       42.11     15.87 o 
   0  10  12      128.24      145.10     26.99 o 
   1  10  12        2.34        8.23     15.12 o 
   2  10  12        1.25      -14.38     14.38 o 
   3  10  12       34.85       35.43     20.47 o 
  -4  11  12       24.88       88.83     28.97 o 
  -3  11  12       68.24       55.10     18.39 o 
  -2  11  12      125.17      125.22     32.39 o 
  -1  11  12        8.99        3.47     17.32 o 
   0  11  12        0.99       13.84     15.93 o 
   1  11  12       14.81       16.51     17.90 o 
   2  11  12       39.17       24.58     20.52 o 
  -2  12  12        1.36        7.59     24.16 o 
  -1  12  12       25.27       -4.17     18.06 o 
   0  12  12       88.77       89.57     26.40 o 
   1  12  12       25.52      -27.58     27.58 o 
  -7   0  13      448.34      472.51     48.10 o 
  -5   0  13       93.47       87.54      8.23 o 
  -3   0  13      771.13      789.16     23.12 o 
  -1   0  13      305.15      269.19     10.68 o 
   1   0  13     5154.77     6154.98    234.18 o 
   3   0  13       51.52       41.45      9.78 o 
   5   0  13      172.31      159.69     27.95 o 
  -7   1  13        0.97       -8.35     10.30 o 
  -6   1  13        0.52      -10.04     16.22 o 
  -5   1  13      229.93      249.08     16.66 o 
  -4   1  13        0.29       -2.45      4.97 o 
  -3   1  13      551.17      549.13     13.00 o 
  -2   1  13       12.20        6.78      2.42 o 
  -1   1  13     4520.49     5132.53     82.61 o 
   0   1  13       35.91       26.65      2.02 o 
   1   1  13       53.02       50.79      2.76 o 
   2   1  13        0.72       -0.06      2.75 o 
   3   1  13      375.69      430.49     28.95 o 
   4   1  13        5.78       -9.94     11.36 o 
   5   1  13       48.74       32.87     13.23 o 
  -7   2  13       11.48        9.64     11.81 o 
  -6   2  13       22.61       30.46     13.95 o 
  -5   2  13      131.08      140.57     12.00 o 
  -4   2  13       41.17       33.33      9.83 o 
  -3   2  13     1991.58     2190.95     41.84 o 
  -2   2  13        0.60        2.39      2.10 o 
  -1   2  13       77.07       60.47      3.29 o 
   0   2  13       99.85       77.68      8.05 o 
   1   2  13      160.12      160.14      9.81 o 
   2   2  13        9.01        3.33      4.40 o 
   3   2  13       21.91        0.75      6.10 o 
   4   2  13      192.63      189.06     15.20 o 
   5   2  13      115.23       99.03     24.16 o 
  -7   3  13       31.92       37.43     13.78 o 
  -6   3  13       10.94       14.97     11.76 o 
  -5   3  13      193.91      187.53     11.55 o 
  -4   3  13      104.66       85.51      8.12 o 
  -3   3  13        0.32        7.10      2.80 o 
  -2   3  13      236.52      256.27      8.32 o 
  -1   3  13        4.39        3.73      4.15 o 
   0   3  13       11.04        7.22      3.88 o 
   1   3  13        0.11       -5.62      5.62 o 
   2   3  13       13.14       12.04      6.72 o 
   3   3  13       76.21       67.73      9.90 o 
   4   3  13      104.79      101.61     14.41 o 
  -7   4  13       60.33       62.03     15.27 o 
  -6   4  13       86.86       84.60     15.58 o 
  -5   4  13       33.70       29.70      9.80 o 
  -4   4  13       49.23       51.36      8.83 o 
  -3   4  13      456.69      460.72     14.86 o 
  -2   4  13       15.18       20.41      3.21 o 
  -1   4  13      220.39      199.51     13.52 o 
   0   4  13      195.86      205.99     13.57 o 
   1   4  13      106.47      112.60      9.71 o 
   2   4  13       28.86       16.14      6.99 o 
   3   4  13      140.45      123.78     13.76 o 
   4   4  13       78.20       76.43     13.62 o 
  -7   5  13       47.23       28.83     13.95 o 
  -6   5  13      251.45      281.36     24.00 o 
  -5   5  13        4.72       19.45      8.08 o 
  -4   5  13      226.95      225.86     25.41 o 
  -3   5  13      286.69      263.79     12.49 o 
  -2   5  13       24.56       32.07      8.14 o 
  -1   5  13      391.56      329.41     19.52 o 
   0   5  13       40.82        8.82      9.51 o 
   1   5  13       30.37       11.60      9.57 o 
   2   5  13       96.84      106.35     12.47 o 
   3   5  13       46.19       38.35     10.08 o 
   4   5  13      141.74      145.29     17.38 o 
  -6   6  13       69.41       52.00     12.95 o 
  -5   6  13      122.41      139.21     14.79 o 
  -4   6  13        0.15       12.08      6.70 o 
  -3   6  13        1.36       -3.87      5.34 o 
  -2   6  13       15.99       19.67     10.48 o 
  -1   6  13        7.94        4.01      9.35 o 
   0   6  13      106.65       56.92     17.64 o 
   1   6  13     1186.12     1276.43     73.86 o 
   2   6  13       43.68       32.71     11.60 o 
   3   6  13        0.51       -5.20      8.88 o 
   4   6  13       31.10       32.04     20.04 o 
  -6   7  13        5.73       22.50     18.17 o 
  -5   7  13      359.71      397.45     32.95 o 
  -4   7  13       10.69        9.70      7.00 o 
  -3   7  13      111.55       94.79     10.15 o 
  -2   7  13       97.45       94.76     17.26 o 
  -1   7  13      531.26      528.09     39.60 o 
   0   7  13       27.23       16.30     14.91 o 
   1   7  13       22.44       -1.34     11.54 o 
   2   7  13        8.60       -7.48     10.90 o 
   3   7  13      254.90      260.17     30.36 o 
  -5   8  13       21.89       34.52     10.58 o 
  -4   8  13       28.35       27.22      8.17 o 
  -3   8  13      478.42      523.97     38.64 o 
  -1   8  13        0.02       -8.76     12.19 o 
   0   8  13        6.35       -8.18     11.54 o 
   1   8  13      197.77      145.42     27.31 o 
   2   8  13       64.32       40.03     15.61 o 
   3   8  13        3.39       10.15     14.22 o 
  -5   9  13       78.12      105.07     22.98 o 
  -4   9  13       60.35       67.98     19.13 o 
  -3   9  13       30.99       14.00     15.34 o 
  -2   9  13       33.89       12.83     20.90 o 
  -1   9  13       56.30       55.80     21.75 o 
   0   9  13       12.13        0.69     13.63 o 
   1   9  13        2.52      -17.64     19.72 o 
   2   9  13       11.74       14.22     16.25 o 
  -4  10  13        0.13       33.24     19.29 o 
  -3  10  13        1.22       10.10     14.80 o 
  -2  10  13      132.63      148.79     30.62 o 
  -1  10  13        2.93       -1.39     15.71 o 
   0  10  13      130.46      113.46     22.61 o 
   1  10  13       77.95       38.05     25.17 o 
   2  10  13       74.72       35.75     18.92 o 
  -3  11  13        2.09       39.92     20.31 o 
  -1  11  13       26.06       11.01     16.46 o 
   0  11  13      136.43      115.12     25.39 o 
   1  11  13        6.39       10.21     19.03 o 
  -6   0  14       11.76        5.08     16.51 o 
  -4   0  14       41.72       44.09      7.67 o 
  -2   0  14        6.94       13.19      4.68 o 
   0   0  14       89.88       81.48      5.30 o 
   2   0  14       49.40       74.24     21.11 o 
   4   0  14       46.38       72.52     20.20 o 
  -7   1  14       89.43       74.79     15.13 o 
  -6   1  14       29.62       25.92     10.05 o 
  -5   1  14      130.33      125.28      9.38 o 
  -4   1  14        4.08        2.29      7.41 o 
  -3   1  14      254.42      240.70      8.69 o 
  -2   1  14      279.53      298.47      9.68 o 
  -1   1  14       42.38       43.41      3.98 o 
   0   1  14       51.91       59.22      5.78 o 
   1   1  14      402.39      427.32     18.37 o 
   2   1  14        0.02        2.45      8.67 o 
   3   1  14      154.43      158.14     16.62 o 
   4   1  14       69.00       55.62     13.07 o 
  -7   2  14      121.45      127.95     61.54 o 
  -6   2  14       26.09       34.06     10.35 o 
  -5   2  14       38.99       46.39      6.95 o 
  -4   2  14       25.79       19.93      5.64 o 
  -3   2  14      472.22      504.70     14.78 o 
  -2   2  14       96.54      102.49      5.16 o 
  -1   2  14       45.99       38.25      5.28 o 
   0   2  14       26.69       15.95      5.03 o 
   1   2  14       11.74        5.25      4.51 o 
   2   2  14      106.44      115.68     14.33 o 
   3   2  14      547.75      619.87     30.35 o 
   4   2  14        0.32       -7.11     14.91 o 
  -7   3  14      234.85      270.25     23.67 o 
  -6   3  14        4.56        7.04      9.50 o 
  -5   3  14      722.38      811.52     28.50 o 
  -4   3  14        9.44        4.81      4.74 o 
  -3   3  14       28.46       25.40      5.23 o 
  -2   3  14      153.55      166.25      6.13 o 
  -1   3  14       46.89       28.77      6.21 o 
   0   3  14      147.96      157.53      9.29 o 
   1   3  14        6.29        2.86      4.75 o 
   2   3  14       16.52        2.58      6.85 o 
   3   3  14      309.11      316.26     21.72 o 
   4   3  14       39.72       39.34     21.65 o 
  -6   4  14        0.03        0.02      9.60 o 
  -5   4  14      230.20      254.19     18.00 o 
  -4   4  14        8.64        8.41     10.88 o 
  -3   4  14       39.55       27.80     18.33 o 
  -2   4  14       23.60       32.98     10.15 o 
  -1   4  14        1.24        2.62      7.86 o 
   0   4  14       16.68       -0.34      7.67 o 
   1   4  14      179.43      211.23     31.56 o 
   2   4  14        3.50        7.06      8.74 o 
   3   4  14      155.35      159.73     15.92 o 
   4   4  14       22.42       20.58     19.24 o 
  -6   5  14       15.92       -4.50     11.47 o 
  -5   5  14       80.43       82.54     12.48 o 
  -4   5  14      121.67      128.35     12.33 o 
  -3   5  14        0.16        8.82     13.90 o 
  -2   5  14        0.08       12.19     12.19 o 
  -1   5  14      490.45      533.70     38.37 o 
   0   5  14       83.19       55.64     13.41 o 
   1   5  14      493.64      545.25     42.92 o 
   2   5  14        4.09       -3.69      7.48 o 
   3   5  14       17.74       17.13      9.95 o 
  -6   6  14       89.96      104.82     16.75 o 
  -5   6  14      311.57      358.08     24.85 o 
  -4   6  14       42.48       44.30     17.82 o 
  -3   6  14        1.80       -2.15      9.22 o 
  -2   6  14      163.64      140.61     19.51 o 
  -1   6  14      101.42       61.35     13.25 o 
   0   6  14        0.62       -5.34      9.35 o 
   1   6  14      147.34      102.19     17.58 o 
   2   6  14       76.71       68.32     30.41 o 
   3   6  14       86.56       68.44     37.33 o 
  -5   7  14       10.31       28.81     23.73 o 
  -4   7  14        1.74      -11.54     12.83 o 
  -3   7  14      355.76      338.79     31.27 o 
  -2   7  14       81.41       43.88     12.45 o 
  -1   7  14       16.22      -15.23     15.23 o 
   0   7  14      376.26      417.35     38.11 o 
   1   7  14        1.51       -8.71     11.38 o 
   2   7  14        6.63       11.38     11.38 o 
   3   7  14       34.57       18.17     14.83 o 
  -5   8  14        8.26       -3.21     14.86 o 
  -4   8  14       37.84       20.10     20.10 o 
  -3   8  14       60.40       40.51     16.35 o 
  -2   8  14       74.23       60.13     16.51 o 
  -1   8  14        9.96      -12.67     12.67 o 
   0   8  14       28.43       12.08     12.72 o 
   1   8  14       98.17      103.74     24.85 o 
   2   8  14      147.84      148.20     24.91 o 
  -4   9  14       99.69       35.97     19.61 o 
  -3   9  14        0.04       -2.62     14.54 o 
  -2   9  14        0.08       37.36     21.32 o 
  -1   9  14        2.00       13.41     14.75 o 
   0   9  14      163.08      145.64     25.60 o 
   1   9  14      128.27       94.28     20.79 o 
   2   9  14       10.47       23.30     18.65 o 
  -3  10  14        0.91       -1.98     17.96 o 
  -2  10  14      135.17      115.49     28.22 o 
  -1  10  14       87.26       82.95     22.98 o 
   0  10  14        0.57       25.55     16.84 o 
   1  10  14       96.91       52.16     26.08 o 
  -2  11  14       24.04       10.15     18.92 o 
  -1  11  14       13.07       11.49     18.28 o 
  -5   0  15        5.64       10.24      6.97 o 
  -3   0  15     1353.45     1400.29     51.96 o 
  -1   0  15     2862.96     3373.55    184.60 o 
   1   0  15       22.39       -7.05     12.13 o 
   3   0  15       17.22       -1.87     14.48 o 
  -6   1  15        6.81       11.44     17.37 o 
  -5   1  15      815.15      878.26     35.27 o 
  -4   1  15       13.23        8.62      4.22 o 
  -3   1  15      942.32      992.45     26.48 o 
  -2   1  15        1.65        8.31      4.19 o 
  -1   1  15       67.55       56.16      4.00 o 
   0   1  15        3.21        6.10      4.72 o 
   1   1  15      228.32      223.98     48.74 o 
   2   1  15      149.99      137.21     15.81 o 
   3   1  15      201.41      195.45     21.34 o 
  -6   2  15        0.03       -5.98     20.58 o 
  -5   2  15      601.85      706.86     28.23 o 
  -4   2  15       41.29       49.02      8.14 o 
  -3   2  15      275.93      258.15     10.75 o 
  -2   2  15       10.58        7.63      3.18 o 
  -1   2  15        4.15        1.06      4.40 o 
   0   2  15       86.30       81.33      8.09 o 
   1   2  15       77.11       68.81      8.37 o 
   2   2  15       58.87       36.26     11.31 o 
   3   2  15       89.81       77.19     14.56 o 
  -6   3  15       10.38       11.85      9.62 o 
  -5   3  15       22.15       20.78      6.80 o 
  -4   3  15       72.57       75.63      7.54 o 
  -3   3  15       51.67       58.83      6.08 o 
  -2   3  15        1.87       -1.48      5.33 o 
  -1   3  15       16.48       11.84      5.80 o 
   0   3  15       40.86       38.24      9.43 o 
   1   3  15       19.04       13.45      7.11 o 
   2   3  15      544.00      600.33     30.59 o 
   3   3  15       45.45       25.65     25.01 o 
  -6   4  15        6.14       17.61     12.36 o 
  -5   4  15       15.72       15.02      7.79 o 
  -4   4  15       24.81       23.89      9.57 o 
  -3   4  15      242.37      227.32     14.50 o 
  -1   4  15       75.26       58.36     10.58 o 
   0   4  15      267.04      302.01     19.52 o 
   1   4  15       50.55       38.83      8.17 o 
   2   4  15        1.76        4.03      9.76 o 
   3   4  15       25.01       -0.69     17.37 o 
  -6   5  15        3.67        7.35     11.05 o 
  -5   5  15      242.75      228.84     28.14 o 
  -4   5  15        8.63       16.73     11.76 o 
  -3   5  15       66.55       49.06     14.32 o 
  -2   5  15        0.22       -6.95      9.46 o 
  -1   5  15        1.08      -12.29     12.29 o 
   0   5  15       13.44       32.33     14.54 o 
   1   5  15       18.93        1.37      9.64 o 
   2   5  15      275.45      324.31     33.40 o 
  -5   6  15       29.46       14.43     21.97 o 
  -4   6  15       25.49       -1.87     16.89 o 
  -3   6  15       67.12       41.53     15.12 o 
  -2   6  15        2.94       14.06     15.93 o 
  -1   6  15      684.41      723.27     51.52 o 
   0   6  15      110.47      119.02     17.90 o 
   1   6  15       80.48       87.22     20.58 o 
   2   6  15        1.98        8.58      9.78 o 
  -5   7  15       58.97       49.44     19.03 o 
  -4   7  15       20.68       27.26     16.46 o 
  -3   7  15      295.12      314.15     28.91 o 
  -2   7  15        7.17      -12.88     12.88 o 
  -1   7  15       83.88      105.61     17.69 o 
   0   7  15        8.72       27.58     13.15 o 
   1   7  15      168.01      151.41     24.53 o 
   2   7  15       18.96        6.33     12.32 o 
  -4   8  15       52.60       48.05     17.32 o 
  -3   8  15       10.79        9.03     14.80 o 
  -2   8  15        8.68       14.32     14.32 o 
  -1   8  15      227.23      203.04     26.40 o 
   0   8  15        1.12      -13.79     13.79 o 
   1   8  15       74.86       66.27     23.68 o 
  -3   9  15      140.64      137.46     27.42 o 
  -2   9  15       36.88       20.36     15.77 o 
  -1   9  15        4.59        5.93     15.12 o 
   0   9  15      121.87      101.33     23.78 o 
   1   9  15      244.26      284.38     35.22 o 
  -2  10  15        1.57      -25.12     25.12 o 
  -1  10  15       51.44       62.90     19.24 o 
  -6   0  16       81.57       97.54     24.26 o 
  -4   0  16        1.24       -4.80      9.19 o 
  -2   0  16       21.14       30.75     16.41 o 
   0   0  16      106.56      127.36     22.23 o 
   2   0  16      111.88      104.48     23.30 o 
  -6   1  16        0.56        6.81     10.29 o 
  -5   1  16       14.57       27.62      7.42 o 
  -4   1  16      148.82      174.79      9.69 o 
  -3   1  16      480.71      471.54     17.60 o 
  -2   1  16       35.53       46.01      7.15 o 
  -1   1  16       76.68       56.82      7.59 o 
   0   1  16        2.05       12.01      9.18 o 
   1   1  16        2.06        4.31      9.62 o 
   2   1  16       77.62       59.49     13.35 o 
  -6   2  16        5.34       10.29      9.60 o 
  -5   2  16      378.44      393.29     25.59 o 
  -4   2  16        0.02       -4.42      5.49 o 
  -3   2  16        0.93        3.06      4.10 o 
  -2   2  16       43.91       52.05      7.14 o 
  -1   2  16       36.96       14.87      5.87 o 
   0   2  16      182.19      217.51     19.02 o 
   1   2  16      752.17      905.44     72.50 o 
   2   2  16        7.80       -0.48     13.20 o 
  -5   3  16       61.81       70.25      8.51 o 
  -4   3  16       24.55       27.70      9.65 o 
  -3   3  16       27.18       28.28      7.35 o 
  -2   3  16       54.56       46.80      7.02 o 
  -1   3  16      454.20      480.84     23.33 o 
   0   3  16       60.38       58.37      9.25 o 
   1   3  16      109.47       91.55     15.22 o 
   2   3  16      241.85      307.36     39.34 o 
  -5   4  16       95.19      116.83     23.73 o 
  -4   4  16        9.70       22.11      8.80 o 
  -3   4  16      129.07      139.41     30.78 o 
  -2   4  16        8.11       10.73      8.11 o 
  -1   4  16        5.36        7.97      8.87 o 
   0   4  16        3.35       18.28     15.55 o 
   1   4  16      384.48      406.72     42.92 o 
   2   4  16        7.05       30.41     16.89 o 
  -5   5  16        8.91        8.60     16.57 o 
  -4   5  16        1.09       -4.86     11.54 o 
  -3   5  16      361.97      337.40     30.89 o 
  -2   5  16        3.68       -4.33      9.30 o 
  -1   5  16      520.62      508.64     46.87 o 
   0   5  16       25.95       15.35      9.09 o 
   1   5  16       24.61       18.44      9.85 o 
   2   5  16        0.01       -4.17     20.10 o 
  -4   6  16       59.78       49.92     16.03 o 
  -3   6  16      230.27      234.89     28.59 o 
  -2   6  16       33.13       30.68     13.79 o 
  -1   6  16       23.22        0.00     10.85 o 
   0   6  16        9.03        3.21     16.09 o 
   1   6  16       26.79        8.11     12.67 o 
  -4   7  16      134.76      128.48     23.73 o 
  -3   7  16        0.28       16.25     19.40 o 
  -2   7  16      182.97      160.44     26.03 o 
  -1   7  16       40.56       14.70     14.06 o 
   0   7  16       50.70       31.48     14.16 o 
   1   7  16        4.53        0.00     14.16 o 
  -2   8  16      228.59      166.32     26.88 o 
  -1   8  16       14.43       37.14     21.81 o 
   0   8  16       89.97       72.58     19.35 o 
  -5   0  17      129.47      148.47     22.29 o 
  -3   0  17      445.26      504.89     38.80 o 
  -1   0  17       37.93       18.12     13.09 o 
   1   0  17        0.05      -16.30     18.81 o 
  -5   1  17       25.01       25.76     12.88 o 
  -4   1  17        3.52       -1.56      6.64 o 
  -3   1  17       28.32       22.00      7.09 o 
  -2   1  17       50.94       53.72     10.70 o 
  -1   1  17       64.11       69.82     13.51 o 
   0   1  17      181.08      161.72     17.88 o 
   1   1  17      299.84      281.25     24.65 o 
  -5   2  17      316.69      297.96     31.96 o 
  -4   2  17       10.17       14.84      9.62 o 
  -3   2  17        0.11        0.52      5.47 o 
  -2   2  17      139.38      131.57     22.85 o 
  -1   2  17       19.45       29.20     10.50 o 
   0   2  17      133.49      140.66     16.91 o 
   1   2  17        2.51       12.82     13.39 o 
  -5   3  17       32.29       20.74     14.80 o 
  -4   3  17       57.85       66.27     14.54 o 
  -3   3  17       12.35        4.37      8.32 o 
  -2   3  17        2.91       -7.86      7.86 o 
  -1   3  17      102.43       93.06     14.23 o 
   0   3  17      336.26      338.89     38.91 o 
   1   3  17      172.05      176.94     20.90 o 
  -4   4  17       14.53       18.65     20.42 o 
  -3   4  17        1.77        3.18     24.61 o 
  -2   4  17      384.11      383.31     60.42 o 
  -1   4  17       45.81       35.49     23.68 o 
   0   4  17       36.41       63.87     26.24 o 
   1   4  17        0.43        7.43     17.58 o 
  -4   5  17       78.40      116.52     17.00 o 
  -3   5  17       17.61        6.70     13.66 o 
  -2   5  17       50.34       27.47     11.31 o 
  -1   5  17        3.31        5.96      8.61 o 
   0   5  17      168.04      164.56     30.04 o 
  -3   6  17       90.76       93.85     20.04 o 
  -2   6  17       71.47       41.05     14.11 o 
   0   6  17       11.92      -10.80     25.97 o 
  -2   7  17       18.72       14.80     14.80 o 
  -1   7  17        6.47       -7.48     13.68 o 
  -4   0  18      117.17      141.63     21.65 o 
  -2   0  18      226.81      227.78     28.27 o 
   0   0  18      252.41      329.49     40.35 o 
  -4   1  18       66.19       73.07     12.93 o 
  -3   1  18       51.39       69.51     13.60 o 
  -2   1  18      145.44      179.85     25.47 o 
  -1   1  18       55.64       66.49     13.42 o 
   0   1  18       37.74       39.73     14.32 o 
  -4   2  18       23.80       28.33     13.90 o 
  -3   2  18        1.13       -1.88     15.37 o 
  -2   2  18      103.59      115.27     20.68 o 
  -1   2  18      255.00      246.74     44.33 o 
   0   2  18      166.69      177.11     20.74 o 
  -4   3  18       17.83       15.19      8.82 o 
  -3   3  18      355.95      353.70     38.80 o 
  -2   3  18       60.11       50.67     16.73 o 
  -1   3  18       24.16       -3.79     20.36 o 
   0   3  18      212.80      239.81     34.58 o 
  -3   4  18      148.71      178.19     25.71 o 
  -2   4  18       10.39       11.28     21.91 o 
  -1   4  18      360.04      405.81     44.68 o 
   0   4  18        0.26      -17.37     17.37 o 
  -2   5  18       16.34        8.34     16.67 o 
  -1   5  18       14.20       -2.03     18.12 o 
  -2   1  19        4.85       14.71     10.84 o 
                                                 
